# Supplementary material for: Community perception towards mental illness and help-seeking intention in Southwest Ethiopian Peoples Regional State
Source: PLoS One. 2024 Oct 11;19(10):e0310512. doi: 10.1371/journal.pone.0310512 (PMC11469537; doi:10.1371/journal.pone.0310512)
Supplement: S1 Dataset — (XLSX) [file pone.0310512.s001.xlsx]

## Sheet: perception and help seekin inte
SN	age	gender	marstatus	residence	ethnicity	religion	edusatus	Occupation	illmember	income	Exposure	attack	Information	source	Care	ill	addiction	inheritance	trauma	chronich	treatement	Stress	contagious	punshiment	evilsprite	worrisom	poverty	weakness	cursecause	evilcause	inheritancecause	substancecause	ilnesscause	germcause	help01	help02	help03	help04	help05	help06	help07	help08	help09	help11	help12	help13	help14	help15	help16
316	21	1	4	2	4	2	2	3	2	3000	1	2	2	2	2	2	5	1	4	1	4	5	1	4	1	1	2	1	1	1	2	1	2	1	1	1	1	1	1	1	1	1	1	1	1	1	1	1	1
269	25	1	1	2	2	1	4	2	2	5050	1	1	2	4	1	2	2	2	5	4	2	2	1	2	1	1	2	2	2	1	2	1	1	2	1	1	1	1	1	1	1	1	1	1	1	1	1	1	1
269	25	1	1	2	2	1	4	2	2	3500	1	1	2	4	1	2	2	2	5	4	2	2	1	2	1	1	2	2	2	1	2	1	1	2	1	1	1	1	1	1	1	1	1	1	1	1	1	1	1
24	33	2	2	1	2	1	2	1	2	900	1	1	2	1	1	2	1	2	4	2	3	3	1	4	3	1	1	2	2	2	2	1	1	2	1	1	1	1	1	1	1	1	1	1	1	1	1	1	1
24	33	1	2	1	2	1	2	1	2	900	1	1	2	1	1	2	1	2	4	2	3	3	1	4	3	1	1	2	2	2	2	1	1	2	1	1	1	1	1	1	1	1	1	1	1	1	1	1	1
21	20	2	2	2	1	2	4	3	2	900	1	1	2	1	1	2	5	1	4	2	4	4	1	2	2	2	2	2	2	1	2	1	2	2	1	1	1	1	1	1	1	1	1	1	1	1	1	1	1
21	20	2	2	2	1	2	4	3	2	600	1	1	2	1	1	2	5	1	4	2	4	4	1	2	2	2	2	2	2	1	2	1	2	2	1	1	1	1	1	1	1	1	1	1	1	1	1	1	1
8	35	1	2	2	5	1	4	3	2	5050	1	2	1	3	2	2	5	1	5	1	1	5	1	1	1	1	2	2	1	1	2	1	1	2	1	1	1	1	1	1	1	1	1	1	1	1	1	1	1
8	35	1	2	2	5	1	4	3	2	4500	1	2	1	3	2	2	5	1	5	1	1	5	1	1	1	1	2	2	1	1	2	1	1	2	1	1	1	1	1	1	1	1	1	1	1	1	1	1	1
163	19	2	1	1	2	2	4	2	2	900	1	1	1	4	2	2	2	2	5	2	5	2	1	1	1	1	2	2	2	2	1	2	1	1	1	1	1	1	1	1	1	1	1	1	1	1	1	1	1
62	24	1	1	1	2	3	3	3	2	500	1	1	2	1	2	2	2	2	4	2	2	2	2	2	2	1	2	2	1	2	2	2	2	2	1	1	1	1	1	1	1	1	1	1	1	1	1	1	1
124	27	2	1	2	2	1	4	2	2	3600	1	1	1	2	1	2	4	1	4	1	4	4	1	1	1	1	2	2	2	2	2	1	1	2	1	1	1	1	1	1	1	1	1	1	1	1	1	1	1
184	28	2	2	2	1	2	4	2	2	2973	1	2	2	1	2	2	5	1	1	1	1	5	1	1	1	1	2	2	2	1	2	1	2	2	1	1	1	1	1	1	1	1	1	1	1	1	1	1	1
184	28	2	2	2	1	2	4	2	2	2973	1	2	2	1	2	2	5	1	1	1	1	5	1	1	1	1	2	2	2	1	2	1	2	2	1	1	1	1	1	1	1	1	1	1	1	1	1	1	1
283	20	2	1	1	2	3	3	4	2	500	1	2	1	2	2	2	4	2	2	2	3	4	2	3	1	1	1	2	1	1	2	1	2	2	1	1	1	1	1	1	1	1	1	1	1	1	1	1	1
283	20	2	1	1	2	3	3	4	2	500	1	2	1	2	2	2	4	2	2	2	3	4	2	3	1	1	1	2	1	1	2	1	2	2	1	1	1	1	1	1	1	1	1	1	1	1	1	1	1
191	35	1	2	2	4	2	4	2	2	900	1	2	1	2	2	2	5	1	1	2	2	5	2	1	1	1	2	2	2	1	2	1	2	2	1	1	1	1	1	1	1	1	1	1	1	1	1	1	1
191	35	1	2	2	4	2	4	2	2	4000	1	2	1	2	2	2	5	1	1	2	2	5	2	1	1	1	2	2	2	1	2	1	2	2	1	1	1	1	1	1	1	1	1	1	1	1	1	1	1
31	20	1	1	2	5	1	4	5	2	600	1	1	1	2	2	2	5	1	4	2	2	4	1	1	1	1	2	2	1	1	2	1	1	1	1	1	1	1	1	1	1	1	1	1	1	1	1	1	1
31	20	1	1	2	5	1	4	5	2	600	1	1	1	2	2	2	5	1	4	2	2	4	1	1	1	1	2	2	1	1	2	1	1	1	1	1	1	1	1	1	1	1	1	1	1	1	1	1	1
358	26	2	1	1	5	3	4	2	2	4500	1	2	1	2	2	2	4	2	2	2	4	4	2	2	2	1	2	2	2	1	2	1	2	2	1	1	1	1	1	1	1	1	1	1	1	1	1	1	1
201	35	2	3	2	4	2	4	2	2	600	1	1	1	1	2	2	4	2	2	2	5	5	1	1	1	1	2	2	2	1	2	2	2	2	1	1	1	1	1	1	1	1	1	1	1	1	1	1	1
525	44	1	2	1	2	2	4	2	2	1000	1	2	2	2	1	2	4	1	4	1	4	4	1	1	1	1	2	2	2	2	2	2	1	1	1	1	1	1	1	1	1	1	1	1	1	1	1	1	1
287	25	1	2	2	4	3	4	2	2	3600	1	2	1	1	2	2	5	1	3	2	4	4	1	1	1	1	2	2	2	1	2	1	2	2	1	1	1	1	1	1	1	1	1	1	1	1	1	1	1
287	25	1	2	2	4	3	4	2	2	3600	1	2	1	1	2	2	5	1	3	2	4	4	1	1	1	1	2	2	2	1	2	1	2	2	1	1	1	1	1	1	1	1	1	1	1	1	1	1	1
317	22	2	2	2	4	2	3	4	2	500	1	1	1	2	2	2	3	1	2	1	2	4	2	3	1	1	2	2	1	2	2	1	2	2	1	1	1	1	1	1	1	1	1	1	1	1	1	1	1
46	25	2	1	2	4	2	4	1	2	900	1	1	1	1	2	2	5	2	4	4	5	5	2	2	2	2	2	2	2	1	2	1	1	1	1	1	1	1	1	1	1	1	1	1	1	1	1	1	1
567	28	1	2	1	2	3	3	1	1	800	1	2	2	2	1	1	4	4	3	4	4	4	3	3	3	1	1	2	1	1	1	1	2	1	1	1	1	1	1	1	1	1	1	1	1	1	1	1	1
501	36	2	2	1	2	2	2	1	2	500	1	1	2	1	2	2	5	1	2	2	5	4	1	1	1	1	2	2	2	2	2	1	1	1	1	1	1	1	1	1	1	1	1	1	1	1	1	1	1
608	39	1	2	1	4	2	3	2	1	1000	1	2	1	2	1	1	3	4	3	3	4	3	3	4	4	1	2	2	1	1	1	1	2	2	1	1	1	1	1	1	1	1	1	1	1	1	1	1	1
322	41	1	2	1	2	2	4	2	2	9805	1	2	1	1	2	2	4	3	5	5	4	5	2	2	2	1	1	2	2	1	2	1	1	1	1	1	1	1	1	1	1	1	1	1	1	1	1	1	1
267	38	1	2	2	3	1	2	4	2	1500	1	1	2	4	2	2	5	1	4	4	4	4	2	4	4	1	1	2	1	1	2	1	2	2	1	1	1	1	1	1	1	1	1	1	1	1	1	1	1
267	38	1	2	2	3	1	2	4	2	2700	1	1	1	4	2	2	5	1	4	4	4	4	2	4	4	1	1	2	1	1	2	1	2	2	1	1	1	1	1	1	1	1	1	1	1	1	1	1	1
463	30	1	2	1	5	3	4	3	2	500	1	2	2	2	2	2	5	4	4	4	5	5	4	4	4	1	1	1	1	1	1	1	1	2	1	1	1	1	1	1	1	1	1	1	1	1	1	1	1
66	52	1	2	1	5	3	4	3	2	930	1	1	2	1	2	2	5	4	4	4	5	5	4	4	4	1	1	1	1	1	1	1	1	2	1	1	1	1	1	1	1	1	1	1	1	1	1	1	1
66	52	1	2	1	5	3	4	3	2	900	1	1	2	1	2	2	5	4	4	4	5	5	4	4	4	1	1	1	1	1	1	1	1	2	1	1	1	1	1	1	1	1	1	1	1	1	1	1	1
461	52	2	2	1	5	3	4	3	2	500	1	2	2	2	2	2	5	4	4	4	5	5	4	4	4	1	1	1	1	1	1	1	1	2	1	1	1	1	1	1	1	1	1	1	1	1	1	1	1
298	18	1	1	1	5	3	3	2	1	900	1	1	2	5	1	1	5	3	4	4	5	2	2	4	2	1	1	2	1	2	2	1	1	2	1	1	1	1	1	1	1	1	1	1	1	1	1	1	1
298	18	1	1	1	5	3	3	2	1	930	1	1	1	5	1	1	5	3	4	4	5	2	2	4	2	1	1	2	1	2	2	1	1	2	1	1	1	1	1	1	1	1	1	1	1	1	1	1	1
506	30	1	2	1	2	2	4	2	2	3526	1	1	1	1	2	2	5	4	1	3	5	5	1	1	3	1	2	2	2	1	2	1	2	1	1	1	1	1	1	1	1	1	1	1	1	1	1	1	1
255	28	2	1	1	5	2	4	2	2	3000	1	1	1	2	2	2	4	1	5	2	5	4	1	4	2	1	2	2	1	1	2	1	1	2	1	1	1	1	1	1	1	1	1	1	1	1	1	1	1
255	28	2	1	1	5	2	4	2	2	990	1	1	1	2	2	2	4	1	5	2	5	4	1	4	2	1	2	2	1	1	2	1	1	2	1	1	1	1	1	1	1	1	1	1	1	1	1	1	1
242	22	1	1	2	5	2	4	2	2	3000	1	1	1	2	2	2	4	2	4	2	4	5	2	4	2	1	2	2	1	1	2	1	2	2	1	1	1	1	1	1	1	1	1	1	1	1	1	1	1
242	22	1	1	2	5	2	4	2	2	990	1	1	1	2	2	2	4	2	4	2	4	5	2	4	2	1	2	2	1	1	2	1	2	2	1	1	1	1	1	1	1	1	1	1	1	1	1	1	1
662	30	1	2	1	2	3	4	2	2	6200	1	2	2	2	2	2	3	4	3	4	5	3	1	2	4	2	2	1	1	2	2	1	2	2	1	1	1	1	1	1	1	1	1	1	1	1	1	1	1
134	23	1	1	2	2	2	4	2	2	3575	1	2	1	4	2	2	4	2	4	4	4	4	2	2	2	1	2	1	2	1	2	1	1	1	1	1	1	1	1	1	1	1	1	1	1	1	1	1	1
134	23	1	1	2	2	2	4	2	2	3575	1	2	1	4	2	2	4	2	4	4	4	4	2	2	2	1	2	1	2	1	2	1	1	1	1	1	1	1	1	1	1	1	1	1	1	1	1	1	1
2	35	2	2	1	5	3	2	3	1	2000	1	2	1	3	1	2	4	3	4	3	4	4	2	2	2	1	1	2	1	1	2	1	2	2	1	1	1	1	1	1	1	1	1	1	1	1	1	1	1
2	35	2	2	1	5	3	2	3	1	900	1	2	2	3	1	2	4	3	4	3	4	4	2	2	2	1	1	2	1	1	2	1	2	2	1	1	1	1	1	1	1	1	1	1	1	1	1	1	1
273	21	1	1	1	5	3	4	2	2	600	1	2	2	3	2	2	4	3	4	4	3	4	3	3	4	1	2	2	2	1	1	1	2	2	1	1	1	1	1	1	1	1	1	1	1	1	1	1	1
524	39	1	3	1	2	2	3	2	2	600	1	1	2	2	1	1	4	3	4	4	5	5	4	5	5	1	1	2	1	2	1	2	1	1	1	1	1	1	1	1	1	1	1	1	1	1	1	1	1
577	51	1	2	1	3	2	4	2	1	600	1	2	2	1	1	1	5	5	5	5	5	5	5	4	5	2	1	1	1	1	1	1	2	2	1	1	1	1	1	1	1	1	1	1	1	1	1	1	1
331	28	2	2	1	4	2	4	2	2	1500	1	1	1	1	1	2	4	5	5	3	4	4	2	4	4	1	2	2	1	1	1	1	2	1	1	1	1	1	1	1	1	1	1	1	1	1	1	1	1
385	25	2	1	1	4	2	4	2	2	600	1	1	2	2	2	2	4	3	4	4	5	5	4	3	4	1	1	2	1	1	1	2	2	2	1	1	1	1	1	1	1	1	1	1	1	1	1	1	1
17	26	2	2	2	1	1	1	1	1	1000	1	1	1	1	2	2	5	1	4	4	4	4	1	4	5	1	1	1	2	1	2	2	1	1	1	1	1	1	1	1	1	1	1	1	1	1	1	1	1
17	26	2	2	2	1	1	1	1	1	930	1	1	1	1	2	2	5	1	4	4	4	4	1	4	5	1	1	1	2	1	2	2	1	1	1	1	1	1	1	1	1	1	1	1	1	1	1	1	1
470	28	2	2	1	5	2	2	1	2	900	1	1	2	2	1	2	5	3	3	3	5	5	2	2	2	1	1	2	2	1	1	2	2	1	1	1	1	1	1	1	1	1	1	1	1	1	1	1	1
239	60	2	2	2	5	2	1	1	2	800	1	1	1	2	2	2	4	5	4	4	3	4	2	2	2	1	1	1	2	2	2	1	1	1	1	1	1	1	1	1	1	1	1	1	1	1	1	1	1
239	60	2	2	2	5	2	1	1	2	800	1	1	1	2	2	2	4	5	4	4	3	4	2	2	2	1	1	1	2	2	2	1	1	1	1	1	1	1	1	1	1	1	1	1	1	1	1	1	1
496	29	1	1	1	4	3	4	2	1	900	1	1	2	1	1	1	5	4	3	2	5	5	3	2	3	1	2	2	2	2	2	1	1	2	1	1	1	1	1	1	1	1	1	1	1	1	1	1	1
434	24	2	2	1	4	2	4	2	2	3934	1	2	1	2	2	2	4	1	5	2	3	5	1	1	3	1	2	2	2	2	2	1	2	2	1	1	1	1	1	1	1	1	1	1	1	1	1	1	1
427	25	1	1	1	4	2	4	2	2	3934	1	1	1	2	2	2	4	1	4	2	3	4	1	4	4	1	2	2	1	1	2	1	1	1	1	1	1	1	1	1	1	1	1	1	1	1	1	1	1
443	28	1	2	1	2	2	2	1	2	2000	1	2	1	1	2	2	4	2	5	2	4	4	2	1	4	1	2	2	2	2	2	1	1	2	1	1	1	1	1	1	1	1	1	1	1	1	1	1	1
654	48	1	2	1	2	3	1	3	2	600	1	2	2	4	1	2	5	5	3	2	5	5	1	1	2	1	1	1	2	2	1	2	1	2	1	1	1	1	1	1	1	1	1	1	1	1	1	1	1
8	40	2	2	1	2	3	2	4	2	2000	1	1	1	5	1	2	5	1	2	4	5	5	1	1	5	1	1	2	2	1	2	1	1	1	1	1	1	1	1	1	1	1	1	1	1	1	1	1	1
511	36	2	2	1	1	1	2	1	1	600	1	2	1	2	1	1	4	3	4	3	3	3	3	3	3	1	2	2	2	2	2	2	2	2	1	1	1	1	1	1	1	1	1	1	1	1	1	1	1
168	28	2	1	2	2	1	3	2	2	900	1	1	1	1	1	2	4	2	4	2	4	4	1	1	1	1	2	2	2	2	2	1	1	2	1	1	1	1	1	1	1	1	1	1	1	1	1	1	1
499	33	2	2	1	3	2	1	1	2	600	1	1	1	1	2	2	5	3	3	1	5	4	3	1	1	1	1	2	2	1	1	2	2	1	1	1	1	1	1	1	1	1	1	1	1	1	1	1	1
297	24	2	2	2	4	2	3	3	2	2800	1	2	2	5	2	2	5	2	4	1	3	4	2	2	2	1	1	2	2	1	2	1	2	2	1	1	1	1	1	1	1	1	1	1	1	1	1	1	1
163	19	2	1	1	2	2	4	2	2	4000	1	1	1	4	2	2	2	2	5	2	5	2	1	1	1	1	2	2	2	2	1	2	1	1	1	1	1	1	1	1	1	1	1	1	1	1	1	1	1
4	23	2	1	1	3	2	1	2	2	600	1	2	1	1	2	2	5	1	4	2	2	4	1	2	2	1	2	2	2	1	2	1	2	2	1	1	1	1	1	1	1	1	1	1	1	1	1	1	1
13	20	1	1	1	5	2	4	2	2	5050	1	1	1	1	1	1	2	2	2	3	1	3	1	3	1	1	1	1	2	2	2	1	2	1	1	1	1	1	1	1	1	1	1	1	1	1	1	1	1
507	29	2	1	1	4	2	4	3	2	1500	1	1	2	2	1	1	2	2	5	4	2	1	5	5	1	2	2	1	2	2	1	1	1	1	1	1	1	1	1	1	1	1	1	1	1	1	1	1	1
47	25	2	2	1	2	1	2	1	2	3000	1	1	1	2	2	2	4	4	4	2	4	4	1	1	1	1	1	2	2	2	2	1	1	2	1	1	1	1	1	1	1	1	1	1	1	1	1	1	1
47	25	2	2	1	2	1	2	1	2	3000	1	1	2	2	2	2	4	4	4	2	4	4	1	1	1	1	1	2	2	2	2	1	1	2	1	1	1	1	1	1	1	1	1	1	1	1	1	1	1
308	35	1	2	1	2	3	4	2	2	600	1	1	2	1	2	2	4	1	4	4	5	4	1	1	4	1	2	1	1	1	1	1	1	1	1	1	1	1	1	1	1	1	1	1	1	1	1	1	1
105	32	2	2	2	2	2	2	4	2	4448	1	1	2	1	2	2	5	2	4	4	4	4	4	1	2	2	2	2	2	2	1	2	1	1	1	1	1	1	1	1	1	1	1	1	1	1	1	1	1
105	32	2	2	2	2	2	2	4	2	4448	1	1	2	1	2	2	5	2	4	4	4	4	4	1	2	2	2	2	2	2	1	2	1	1	1	1	1	1	1	1	1	1	1	1	1	1	1	1	1
103	30	1	2	2	4	2	2	1	1	4047.5	1	1	2	1	2	2	5	2	5	3	4	4	2	2	2	1	2	2	1	2	2	1	2	2	1	1	1	1	1	1	1	1	1	1	1	1	1	1	1
103	30	1	2	2	4	2	2	1	1	4047.5	1	1	2	1	2	2	5	2	5	3	4	4	2	2	2	1	2	2	1	2	2	1	2	2	1	1	1	1	1	1	1	1	1	1	1	1	1	1	1
109	20	2	2	1	5	2	3	1	2	1500	1	1	2	4	1	2	5	1	4	1	5	4	1	4	4	1	2	1	1	1	1	2	2	2	1	1	1	1	1	1	1	1	1	1	1	1	1	1	1
109	20	2	2	1	5	2	3	1	2	600	1	1	2	4	1	2	5	1	4	1	5	4	1	4	4	1	2	1	1	1	1	2	2	2	1	1	1	1	1	1	1	1	1	1	1	1	1	1	1
236	42	1	2	1	4	2	2	5	1	600	1	1	2	2	2	2	5	2	4	2	4	4	2	4	5	1	2	1	2	1	2	1	2	2	1	1	1	1	1	1	1	1	1	1	1	1	1	1	1
236	42	1	2	1	4	2	2	5	1	600	1	1	2	2	2	2	5	2	4	2	4	4	2	4	5	1	2	1	2	1	2	1	2	2	1	1	1	1	1	1	1	1	1	1	1	1	1	1	1
456	18	2	1	1	4	2	3	2	2	3000	1	2	1	1	1	2	5	2	5	5	5	4	1	1	5	1	1	2	1	1	2	2	1	1	1	1	1	1	1	1	1	1	1	1	1	1	1	1	1
15	30	1	1	1	1	1	1	5	2	5050	1	2	2	1	2	2	2	2	5	5	5	3	5	5	5	2	2	1	1	1	2	1	1	2	1	1	1	1	1	1	1	1	1	1	1	1	1	1	1
355	24	2	2	1	4	2	4	2	2	1000	1	2	1	2	2	2	4	2	5	4	3	5	2	3	3	1	1	1	2	1	2	1	1	1	1	1	1	1	1	1	1	1	1	1	1	1	1	1	1
119	55	1	2	1	4	3	4	2	2	3500	1	1	2	1	1	2	2	1	4	4	5	4	4	1	1	1	1	2	2	2	2	2	1	1	1	1	1	1	1	1	1	1	1	1	1	1	1	1	1
429	24	1	1	1	4	2	4	2	2	3000	1	2	2	2	2	2	4	2	4	2	4	4	2	2	2	1	2	2	2	1	2	1	2	2	1	1	1	1	1	1	1	1	1	1	1	1	1	1	1
122	37	1	2	2	4	2	4	3	2	1500	1	2	2	1	2	2	4	1	2	2	4	5	1	1	1	1	2	2	2	1	2	1	2	2	1	1	1	1	1	1	1	1	1	1	1	1	1	1	1
122	37	1	2	2	4	2	4	3	2	1500	1	2	2	1	2	2	4	1	2	2	4	5	1	1	1	1	2	2	2	1	2	1	2	2	1	1	1	1	1	1	1	1	1	1	1	1	1	1	1
40	26	1	1	1	1	2	2	4	1	900	1	1	1	1	2	2	2	2	2	2	3	2	2	2	2	2	1	1	2	2	2	2	2	2	1	1	1	1	1	1	1	1	1	1	1	1	1	1	1
175	53	1	2	2	2	2	4	2	2	900	1	2	2	1	2	2	5	2	1	1	5	5	1	1	1	1	2	2	2	1	2	1	2	2	1	1	1	1	1	1	1	1	1	1	1	1	1	1	1
175	53	1	2	2	2	2	4	2	2	700	1	2	1	1	2	2	5	2	1	1	5	5	1	1	1	1	2	2	2	1	2	1	2	2	1	1	1	1	1	1	1	1	1	1	1	1	1	1	1
176	53	1	2	2	2	2	4	2	2	900	1	2	1	1	2	2	5	2	1	1	5	5	1	1	1	1	2	2	2	1	2	1	2	2	1	1	1	1	1	1	1	1	1	1	1	1	1	1	1
176	53	1	2	2	2	2	4	2	2	800	1	2	1	1	2	2	5	2	1	1	5	5	1	1	1	1	2	2	2	1	2	1	2	2	1	1	1	1	1	1	1	1	1	1	1	1	1	1	1
33	42	1	1	1	2	2	4	2	2	900	1	1	1	5	1	2	5	2	4	5	4	2	2	1	1	1	2	1	2	1	2	1	2	2	1	1	1	1	1	1	1	1	1	1	1	1	1	1	1
33	42	1	1	1	2	2	4	2	2	4000	1	1	1	5	1	2	5	2	4	5	4	2	2	1	1	1	2	1	2	1	2	1	2	2	1	1	1	1	1	1	1	1	1	1	1	1	1	1	1
3	23	2	1	1	2	1	4	2	2	3000	2	1	2	1	2	2	5	1	4	3	4	4	1	2	2	1	2	2	2	1	2	1	2	2	1	1	1	1	1	1	1	1	1	1	1	1	1	1	1
3	23	2	1	1	2	1	4	2	2	3000	2	1	2	1	2	2	5	1	4	3	4	4	1	2	2	1	2	2	2	1	2	1	2	2	1	1	1	1	1	1	1	1	1	1	1	1	1	1	1
502	33	2	1	1	4	3	2	3	1	1000	1	1	2	2	1	2	5	2	2	2	5	5	1	1	1	1	2	2	2	1	2	1	2	2	1	1	1	1	1	1	1	1	1	1	1	1	1	1	1
20	29	2	2	1	2	2	2	1	2	5050	1	2	1	1	2	1	4	2	4	2	4	4	2	2	3	1	1	2	2	2	2	1	2	2	1	1	1	1	1	1	1	1	1	1	1	1	1	1	1
20	29	2	2	1	2	2	2	1	2	600	1	2	1	1	2	1	4	2	4	2	4	4	2	2	3	1	1	2	2	2	2	1	2	2	1	1	1	1	1	1	1	1	1	1	1	1	1	1	1
573	30	1	1	1	2	2	4	2	2	600	1	1	2	1	1	2	5	2	3	3	5	5	3	1	2	1	1	2	2	2	2	2	1	2	1	1	1	1	1	1	1	1	1	1	1	1	1	1	1
226	49	1	2	2	4	3	2	5	1	1000	1	1	1	2	1	2	5	2	4	2	5	5	2	3	3	1	1	1	1	1	2	1	1	2	1	1	1	1	1	1	1	1	1	1	1	1	1	1	1
472	39	2	3	1	3	1	4	3	2	500	1	1	2	1	1	2	5	1	2	3	5	5	4	2	1	1	2	2	2	2	2	2	2	2	1	1	1	1	1	1	1	1	1	1	1	1	1	1	1
129	27	1	2	2	1	2	4	2	2	1500	2	1	2	1	2	1	1	2	5	2	5	1	4	5	3	2	1	1	1	1	2	1	2	1	1	1	1	1	1	1	1	1	1	1	1	1	1	1	1
129	27	1	2	2	1	2	4	2	2	1500	2	1	2	1	2	1	1	2	5	2	5	1	4	5	3	2	1	1	1	1	2	1	2	1	1	1	1	1	1	1	1	1	1	1	1	1	1	1	1
286	23	1	1	1	3	1	4	2	2	600	1	1	1	1	1	2	5	1	4	4	4	4	1	4	3	1	1	1	1	1	2	2	2	2	1	1	1	1	1	1	1	1	1	1	1	1	1	1	1
286	23	1	1	1	3	1	4	2	2	500	1	1	1	1	1	2	5	1	4	4	4	4	1	4	3	1	1	1	1	1	2	2	2	2	1	1	1	1	1	1	1	1	1	1	1	1	1	1	1
14	44	1	1	1	1	3	1	5	2	1500	1	2	2	2	2	2	5	2	5	5	3	4	4	2	2	1	2	1	2	1	2	1	2	1	1	1	1	1	1	1	1	1	1	1	1	1	1	1	1
14	44	1	1	1	1	3	1	5	2	600	1	2	2	2	2	2	5	2	5	5	3	4	4	2	2	1	2	1	2	1	2	1	2	1	1	1	1	1	1	1	1	1	1	1	1	1	1	1	1
57	27	1	1	1	1	2	4	4	2	500	1	1	1	1	2	2	1	5	5	1	5	5	5	5	1	1	1	1	1	1	1	1	1	1	1	1	1	1	1	1	1	1	1	1	1	1	1	1	1
82	38	1	2	1	1	3	2	3	2	3158	1	1	1	1	2	2	4	1	5	5	5	5	1	5	4	1	2	2	1	1	2	1	1	2	1	1	1	1	1	1	1	1	1	1	1	1	1	1	1
7	20	1	1	1	5	1	4	4	2	2000	1	2	2	1	2	2	5	1	4	1	2	4	1	2	4	1	2	2	2	1	2	1	2	2	1	1	1	1	1	1	1	1	1	1	1	1	1	1	1
7	20	1	1	1	5	1	4	4	2	2000	1	2	2	1	2	2	5	1	4	1	2	4	1	2	4	1	2	2	2	1	2	1	2	2	1	1	1	1	1	1	1	1	1	1	1	1	1	1	1
335	42	1	1	1	2	2	4	2	2	600	1	1	1	2	2	2	5	1	4	1	1	1	1	1	1	1	2	2	2	2	2	1	1	2	1	1	1	1	1	1	1	1	1	1	1	1	1	1	1
40	26	1	1	1	1	2	2	4	1	4000	1	1	1	1	2	2	2	2	2	2	3	2	2	2	2	2	1	1	2	2	2	2	2	2	1	1	1	1	1	1	1	1	1	1	1	1	1	1	1
4	23	2	1	1	3	2	1	2	2	600	1	2	1	1	2	2	5	1	4	2	2	4	1	2	2	1	2	2	2	1	2	1	2	2	1	1	1	1	1	1	1	1	1	1	1	1	1	1	1
343	22	1	2	1	5	2	3	2	2	900	1	2	2	1	1	2	1	2	4	2	4	5	4	4	1	1	1	1	1	2	2	2	2	2	1	1	1	1	1	1	1	1	1	1	1	1	1	1	1
10	20	1	1	1	5	2	4	2	2	590	1	2	2	1	2	2	4	1	4	1	4	5	1	1	1	1	1	2	1	2	2	2	1	1	1	1	1	1	1	1	1	1	1	1	1	1	1	1	1
116	22	1	1	2	5	2	4	1	2	900	1	2	2	1	1	2	2	3	1	3	3	3	4	3	1	1	2	2	2	2	2	2	1	2	1	1	1	1	1	1	1	1	1	1	1	1	1	1	1
116	22	2	1	2	5	2	4	1	2	900	1	2	2	1	1	2	2	3	1	3	3	3	4	3	1	1	2	2	2	2	2	2	1	2	1	1	1	1	1	1	1	1	1	1	1	1	1	1	1
274	33	1	2	1	4	3	2	3	2	5050	1	2	1	2	2	2	4	1	4	2	4	5	1	4	2	1	2	2	1	2	2	1	1	2	1	1	1	1	1	1	1	1	1	1	1	1	1	1	1
274	33	1	2	1	4	3	2	3	2	600	1	2	1	2	2	2	4	1	4	2	4	5	1	4	2	1	2	2	1	2	2	1	1	2	1	1	1	1	1	1	1	1	1	1	1	1	1	1	1
543	41	1	2	1	1	1	4	3	1	5050	1	2	1	2	1	2	4	2	4	3	4	4	2	2	2	1	2	1	2	2	2	1	1	1	1	1	1	1	1	1	1	1	1	1	1	1	1	1	1
9	19	1	1	1	3	3	4	4	2	2000	1	2	1	1	2	1	5	5	5	2	2	5	1	1	2	1	2	2	2	2	1	2	1	1	1	1	1	1	1	1	1	1	1	1	1	1	1	1	1
609	19	2	1	1	2	2	3	2	1	800	1	2	1	2	1	1	4	5	4	4	4	4	4	4	4	1	1	2	1	1	1	1	2	2	1	1	1	1	1	1	1	1	1	1	1	1	1	1	1
6	31	2	2	1	2	2	3	3	2	930	1	2	2	1	1	2	4	1	4	4	4	4	1	4	4	1	2	1	1	1	2	1	1	2	1	1	1	1	1	1	1	1	1	1	1	1	1	1	1
84	28	1	1	1	4	2	2	2	2	3000	1	1	1	2	2	2	4	4	4	4	4	4	5	5	5	1	1	1	1	1	1	1	1	1	1	1	1	1	1	1	1	1	1	1	1	1	1	1	1
84	28	1	1	1	4	2	2	2	2	900	1	1	1	2	2	2	4	4	4	4	4	4	5	5	5	1	1	1	1	1	1	1	1	1	1	1	1	1	1	1	1	1	1	1	1	1	1	1	1
531	40	1	2	1	5	1	4	2	1	700	1	1	2	2	1	1	5	5	5	5	5	5	3	3	4	1	1	1	1	1	2	1	1	1	1	1	1	1	1	1	1	1	1	1	1	1	1	1	1
15	30	1	1	1	1	1	1	5	2	900	1	2	2	1	2	2	2	2	5	5	5	3	5	5	5	2	2	1	1	1	2	1	1	2	1	1	1	1	1	1	1	1	1	1	1	1	1	1	1
213	30	1	1	1	4	3	4	2	2	1000	1	2	1	3	2	2	5	2	4	5	4	5	1	2	5	1	1	1	2	1	2	1	2	2	1	1	1	1	1	1	1	1	1	1	1	1	1	1	1
213	30	1	1	1	4	3	4	2	2	1000	1	2	1	3	2	2	5	2	4	5	4	5	1	2	5	1	1	1	2	1	2	1	2	2	1	1	1	1	1	1	1	1	1	1	1	1	1	1	1
83	25	1	1	1	1	1	4	2	2	900	1	1	1	1	2	2	5	5	5	4	5	5	1	1	3	1	2	2	2	1	1	1	1	2	1	1	1	1	1	1	1	1	1	1	1	1	1	1	1
7	25	2	2	1	1	3	4	5	2	600	1	2	2	3	1	2	5	2	4	2	3	5	2	4	1	1	1	2	1	2	2	1	2	2	1	1	1	1	3	1	5	1	1	1	1	1	1	1	1
168	28	2	1	2	2	1	3	2	2	900	1	1	1	1	1	2	4	2	4	2	4	4	1	1	1	1	2	2	2	2	2	1	1	2	1	1	1	2	2	1	1	2	1	1	2	1	5	1	1
53	30	2	1	1	5	2	4	2	2	900	1	1	2	1	2	2	4	2	4	2	2	4	4	1	1	1	1	2	2	1	2	2	1	2	1	1	1	2	2	1	1	2	1	1	2	1	5	1	1
53	30	2	1	1	5	2	4	2	2	900	1	1	2	1	2	2	4	2	4	2	2	4	4	1	1	1	1	2	2	1	2	2	1	2	1	1	1	2	2	1	1	2	1	1	2	1	5	1	1
145	50	2	2	1	5	2	2	1	2	3000	1	1	2	1	2	2	4	2	4	2	4	4	1	1	1	1	2	2	2	2	2	1	1	2	1	1	1	2	2	1	1	2	1	1	2	1	5	1	1
145	50	2	2	1	5	2	2	1	2	3000	1	1	2	1	2	2	4	2	4	2	4	4	1	1	1	1	2	2	2	2	2	1	1	2	1	1	1	2	2	1	1	2	1	1	2	1	5	1	1
117	19	1	1	2	2	2	3	3	2	500	1	1	2	1	2	2	1	4	4	4	5	4	1	1	1	1	2	2	2	2	2	1	1	2	1	1	1	2	2	1	1	2	1	1	2	1	5	1	1
117	19	1	1	2	2	2	3	3	2	500	1	1	2	1	2	2	1	4	4	4	5	4	1	1	1	1	2	2	2	2	2	1	1	2	1	1	1	2	2	1	1	2	1	1	2	1	5	1	1
263	28	1	2	2	4	3	4	2	2	3950	1	1	1	4	2	2	5	1	4	5	4	2	1	1	2	1	2	2	2	1	2	1	2	2	1	1	1	2	2	1	1	2	1	1	2	1	5	1	1
437	47	1	2	1	4	2	3	2	2	4551	1	2	1	2	1	2	4	4	4	2	4	4	2	1	1	1	2	1	2	1	2	1	2	1	1	1	1	2	2	1	1	2	1	1	2	1	5	1	1
132	25	1	1	1	2	2	4	2	2	5050	1	2	2	1	1	2	2	4	2	4	4	5	2	1	2	2	2	1	2	2	2	1	1	2	1	1	1	2	2	1	1	2	1	1	2	1	5	1	1
132	25	1	1	1	2	2	4	2	2	5050	1	2	2	1	1	2	2	4	2	4	4	5	2	1	2	2	2	1	2	2	2	1	1	2	1	1	1	2	2	1	1	2	1	1	2	1	5	1	1
229	50	1	2	2	4	2	2	4	2	5050	1	1	2	2	2	2	3	2	4	3	4	4	1	1	1	1	2	2	2	2	2	1	1	2	1	1	1	2	2	1	1	2	1	1	2	1	5	1	1
229	50	1	2	2	4	2	2	4	2	1000	1	1	2	2	2	2	3	2	4	3	4	4	1	1	1	1	2	2	2	2	2	1	1	2	1	1	1	2	2	1	1	2	1	1	2	1	5	1	1
151	38	1	2	2	5	2	4	2	2	930	1	2	2	1	2	2	5	2	1	1	5	5	2	2	2	1	2	2	2	1	2	1	2	2	1	1	1	2	2	1	1	2	1	1	2	1	5	1	1
151	38	1	2	2	5	2	4	2	2	930	1	2	2	1	2	2	5	2	1	1	5	5	2	2	2	1	2	2	2	1	2	1	2	2	1	1	1	2	2	1	1	2	1	1	2	1	5	1	1
80	50	1	2	1	5	3	4	3	2	590	1	1	2	1	2	2	4	1	4	2	4	4	4	1	2	1	1	2	2	2	2	2	2	2	1	1	1	2	2	1	1	2	1	1	2	1	5	1	1
80	50	1	2	1	5	3	4	3	2	500	1	1	2	1	2	2	4	1	4	2	4	4	4	1	2	1	1	2	2	2	2	2	2	2	1	1	1	2	2	1	1	2	1	1	2	1	5	1	1
243	24	1	1	2	4	3	2	3	2	500	1	1	2	2	1	2	5	1	4	1	5	4	1	1	1	1	2	2	2	1	2	1	2	2	1	1	1	2	2	1	1	2	1	1	2	1	5	1	1
403	28	1	2	1	4	2	4	2	2	4000	1	2	1	2	2	2	4	2	4	3	4	4	2	2	2	1	2	2	2	1	2	1	1	2	1	1	1	2	2	1	1	2	1	1	2	1	5	1	1
118	50	1	2	2	4	2	3	2	2	1500	1	2	1	1	2	2	4	2	4	2	4	4	1	1	1	1	2	2	2	2	2	2	1	2	1	1	1	2	2	1	1	2	1	1	2	1	5	1	1
118	50	1	2	2	4	2	3	2	2	5050	1	2	1	1	2	2	4	2	4	2	4	4	1	1	1	1	2	2	2	2	2	2	1	2	1	1	1	2	2	1	1	2	1	1	2	1	5	1	1
243	24	1	1	2	4	3	2	3	2	1500	1	1	2	2	1	2	5	1	4	1	5	4	1	1	1	1	2	2	2	1	2	1	2	2	1	1	1	2	2	1	1	2	1	1	2	1	5	1	1
441	28	1	2	1	4	2	4	2	2	4609	1	2	1	1	2	2	3	1	3	2	4	4	2	1	2	2	2	1	2	2	2	1	1	1	1	1	1	2	2	1	1	2	1	1	2	1	5	1	1
232	27	1	2	1	4	3	4	2	1	600	1	1	2	2	1	2	4	1	3	2	4	4	1	4	2	1	2	2	1	1	2	1	2	2	1	1	1	2	2	1	1	2	1	1	2	1	5	1	1
232	27	1	2	1	4	3	4	2	1	600	1	1	2	2	1	2	4	1	3	2	4	4	1	4	2	1	2	2	1	1	2	1	2	2	1	1	1	2	2	1	1	2	1	1	2	1	5	1	1
218	34	1	1	1	4	3	4	2	2	900	2	2	2	2	1	2	2	2	4	2	4	3	2	4	2	1	2	2	2	2	2	2	2	2	1	1	1	2	2	1	1	2	1	1	2	1	5	1	1
146	48	1	2	2	1	2	4	2	2	900	1	2	2	1	1	2	2	5	2	1	1	5	5	1	1	1	2	2	2	1	2	1	2	2	1	1	1	2	2	1	1	2	1	1	2	1	5	1	1
138	32	1	2	1	1	2	4	2	2	600	1	1	2	1	2	2	5	2	5	2	5	4	1	1	1	1	2	2	2	1	2	1	2	2	1	1	1	2	2	1	1	2	1	1	2	1	5	1	1
138	32	1	2	1	1	2	4	2	2	600	1	1	2	1	2	2	5	2	5	2	5	4	1	1	1	1	2	2	2	1	2	1	2	2	1	1	1	2	2	1	1	2	1	1	2	1	5	1	1
227	38	1	2	2	5	1	4	2	2	990	1	1	2	2	2	2	4	2	3	2	5	4	1	2	2	1	1	2	1	1	2	1	2	2	1	1	1	2	2	1	1	2	1	1	2	1	5	1	1
227	38	1	2	2	5	1	4	2	2	990	1	1	2	2	2	2	4	2	3	2	5	4	1	2	2	1	1	2	1	1	2	1	2	2	1	1	1	2	2	1	1	2	1	1	2	1	5	1	1
263	28	1	2	2	4	3	4	2	2	3950	1	1	1	4	2	2	5	1	4	5	4	2	1	1	2	1	2	2	2	1	2	1	2	2	1	1	1	2	2	1	1	2	1	1	2	1	5	1	1
162	25	2	4	2	4	2	2	1	2	2000	1	1	2	1	2	2	5	1	4	2	4	4	1	1	2	1	2	2	2	2	2	1	2	2	1	1	1	2	2	1	1	2	1	1	2	1	5	1	1
162	25	2	4	2	4	2	2	1	2	2000	1	1	2	1	2	2	5	1	4	2	4	4	1	1	2	1	2	2	2	2	2	1	2	2	1	1	1	2	2	1	1	2	1	1	2	1	5	1	1
328	24	2	2	2	4	2	4	1	2	3000	2	1	2	2	2	2	2	1	1	1	4	4	1	5	2	1	2	2	1	2	1	1	2	2	1	1	1	2	2	1	1	2	1	1	2	1	5	1	1
393	26	1	2	1	4	2	4	2	2	990	1	2	1	4	2	2	5	2	4	2	4	4	2	2	2	1	2	2	2	1	2	1	2	2	1	1	1	2	2	1	1	2	1	1	2	1	5	1	1
161	45	1	2	1	2	2	2	2	2	1865	1	1	2	1	1	1	5	1	4	2	4	4	1	1	2	1	2	2	2	2	2	1	2	2	1	1	1	2	2	1	1	2	1	1	2	1	5	1	1
161	45	1	2	1	2	2	2	2	2	1865	1	1	2	1	1	1	5	1	4	2	4	4	1	1	2	1	2	2	2	2	2	1	2	2	1	1	1	2	2	1	1	2	1	1	2	1	5	1	1
365	32	1	2	1	1	2	4	2	2	600	1	2	2	2	2	2	2	1	2	2	4	4	1	1	1	1	2	2	2	1	2	2	2	2	1	1	1	2	2	1	1	2	1	1	2	1	5	1	1
172	35	2	2	2	5	3	3	2	2	5050	1	1	2	2	2	2	2	1	4	3	1	3	4	1	1	1	1	2	2	2	2	2	1	1	1	1	1	2	2	1	1	2	1	1	2	1	5	1	1
172	35	2	2	2	5	3	3	2	2	2500	1	1	2	2	2	2	2	1	4	3	1	3	4	1	1	1	1	2	2	2	2	2	1	1	1	1	1	2	2	1	1	2	1	1	2	1	5	1	1
137	53	1	2	2	2	2	2	4	2	990	1	1	1	2	2	2	2	1	4	2	4	1	1	1	1	1	2	2	2	2	2	1	1	2	1	1	1	2	2	1	1	2	1	1	2	1	5	1	1
137	53	1	2	2	2	2	2	4	2	990	1	1	1	2	2	2	2	1	4	2	4	1	1	1	1	1	2	2	2	2	2	1	1	2	1	1	1	2	2	1	1	2	1	1	2	1	5	1	1
121	39	2	2	2	1	2	2	2	2	3500	1	1	2	1	1	2	2	5	1	4	2	4	4	1	1	2	1	2	2	2	2	2	1	2	1	1	1	2	2	1	1	2	1	1	2	1	5	1	1
121	39	1	2	2	1	2	2	2	2	3500	1	1	2	1	1	2	2	5	1	4	2	4	4	1	1	2	1	2	2	2	2	2	1	2	1	1	1	2	2	1	1	2	1	1	2	1	5	1	1
157	43	2	2	2	5	2	3	1	2	2000	1	1	2	1	2	2	5	1	4	2	4	4	1	1	1	1	2	2	2	2	2	1	1	2	1	1	1	2	2	1	1	2	1	1	2	1	5	1	1
157	43	2	2	2	5	2	3	1	2	2000	1	1	2	1	2	2	5	1	4	2	4	4	1	1	1	1	2	2	2	2	2	1	1	2	1	1	1	2	2	1	1	2	1	1	2	1	5	1	1
372	26	2	2	1	4	2	4	2	2	990	1	1	2	4	1	2	4	2	4	2	4	4	1	4	1	1	1	1	1	1	2	1	1	1	1	1	1	2	2	1	1	2	1	1	2	1	5	1	1
100	31	2	2	2	1	2	2	2	2	1500	1	1	2	1	2	2	4	3	4	3	4	4	1	1	1	1	1	2	1	2	1	2	1	2	1	1	1	2	2	1	1	2	1	1	2	1	5	1	1
321	28	1	2	1	5	2	4	2	2	600	1	1	2	2	2	2	5	2	4	2	4	4	1	1	4	1	2	2	2	2	2	1	1	1	1	1	1	2	2	1	1	2	1	1	2	1	5	1	1
320	25	2	2	1	4	2	4	2	2	3934	1	2	2	4	2	2	4	2	4	2	5	5	1	1	1	1	2	2	2	2	2	1	2	2	1	1	1	2	2	1	1	2	1	1	2	1	5	1	1
555	35	2	3	1	1	3	1	1	1	3500	1	1	2	4	1	2	5	2	3	2	5	5	1	1	1	1	1	2	2	2	2	1	1	2	1	1	1	2	2	1	1	2	1	1	2	1	5	1	1
119	55	2	2	1	4	3	4	2	2	3500	1	1	2	1	1	2	2	1	4	4	5	4	4	1	1	1	1	2	2	2	2	2	1	1	1	1	1	2	2	1	1	2	1	1	2	1	5	1	1
100	31	2	2	2	1	2	2	2	2	500	1	1	2	1	2	2	4	3	4	3	4	4	1	1	1	1	1	2	1	2	1	2	1	2	1	1	1	2	2	1	1	2	1	1	2	1	5	1	1
185	35	2	2	2	5	1	4	2	2	3900	1	2	2	1	2	2	4	3	2	3	4	5	1	2	2	1	2	2	2	1	2	1	2	2	1	1	1	2	2	1	1	2	1	1	2	1	5	1	1
185	35	2	2	2	5	1	4	2	2	3900	1	2	2	1	2	2	4	3	2	3	4	5	1	2	2	1	2	2	2	1	2	1	2	2	1	1	1	2	2	1	1	2	1	1	2	1	5	1	1
581	21	2	1	1	3	2	3	2	1	990	1	2	1	1	1	1	4	5	5	4	4	4	5	5	5	1	2	1	1	1	1	1	2	2	1	1	1	2	2	1	1	2	1	1	2	1	5	1	1
643	38	2	3	1	2	1	4	2	1	6000	1	1	1	1	1	1	4	3	4	4	4	4	3	4	4	1	2	2	1	1	2	1	2	2	1	1	1	2	2	1	1	2	1	1	2	1	5	1	1
388	26	1	1	1	4	2	4	2	2	3937	1	2	1	2	2	2	4	2	4	4	2	4	2	2	4	1	2	2	1	1	2	1	1	2	1	1	1	2	2	1	1	2	1	1	2	1	5	1	1
301	28	2	3	1	5	2	2	2	1	1900	1	1	1	2	1	1	5	5	4	4	4	4	4	4	5	2	1	2	1	1	1	2	2	2	1	1	1	2	2	1	1	2	1	1	2	1	5	1	1
301	28	2	3	1	5	2	2	2	1	1900	1	1	2	2	1	1	5	5	4	4	4	4	4	4	5	2	1	2	1	1	1	2	2	2	1	1	1	2	2	1	1	2	1	1	2	1	5	1	1
273	21	1	1	1	5	3	4	2	2	5000	1	2	2	3	2	2	4	3	4	4	3	4	3	3	4	1	2	2	2	1	1	1	2	2	1	1	1	2	2	1	1	2	1	1	2	1	5	1	1
404	25	2	1	1	4	2	4	2	2	3934	1	2	1	2	2	2	5	1	5	4	5	5	1	1	2	1	2	2	2	1	2	1	2	2	1	1	1	2	2	1	1	2	1	1	2	1	5	1	1
540	30	1	2	1	2	2	4	3	2	600	1	2	2	1	1	2	4	4	5	4	4	3	3	3	4	1	1	1	1	2	1	1	2	1	1	1	1	2	2	1	1	2	1	1	2	1	5	1	1
83	25	1	1	1	1	1	4	2	2	3000	1	1	1	1	2	2	5	5	5	4	5	5	1	1	3	1	2	2	2	1	1	1	1	2	1	1	1	2	2	1	1	2	1	1	2	1	5	1	1
299	20	2	1	1	4	2	3	1	1	500	1	1	1	2	2	2	5	3	5	4	3	4	2	4	5	1	1	2	1	2	1	1	2	2	1	1	1	2	2	1	1	2	1	1	2	1	5	1	1
299	20	2	1	1	4	2	3	1	1	500	1	1	1	2	2	2	5	3	5	4	3	4	2	4	5	1	1	2	1	2	1	1	2	2	1	1	1	2	2	1	1	2	1	1	2	1	5	1	1
224	29	1	1	2	5	1	4	2	2	900	1	1	2	1	1	2	5	4	3	4	4	3	2	3	4	1	2	1	1	2	2	1	2	2	1	1	1	2	2	1	1	2	1	1	2	1	5	1	1
224	29	1	1	2	5	1	4	2	2	4000	1	1	1	1	1	2	5	4	3	4	4	3	2	3	4	1	2	1	1	2	2	1	2	2	1	1	1	2	2	1	1	2	1	1	2	1	5	1	1
660	27	2	2	1	2	2	4	2	2	600	1	1	2	2	1	2	2	2	3	5	5	5	5	5	4	2	1	2	2	2	1	1	1	1	1	1	1	2	2	1	1	2	1	1	2	1	5	1	1
376	26	2	2	1	1	2	1	1	2	1000	1	2	1	1	2	2	5	1	5	4	2	5	1	2	4	1	2	2	1	1	2	1	1	1	1	1	1	2	2	1	1	2	1	1	2	1	5	1	1
379	48	1	2	1	4	2	2	3	2	990	1	2	1	2	2	2	5	1	5	1	5	4	1	1	5	1	2	1	1	1	2	1	1	1	1	1	1	2	2	1	1	2	1	1	2	1	5	1	1
579	36	2	2	1	4	2	4	1	1	500	1	2	2	2	1	1	5	4	5	5	5	5	5	5	5	2	1	1	1	1	1	1	2	2	1	1	1	2	2	1	1	2	1	1	2	1	5	1	1
417	27	1	2	1	4	2	4	2	2	3000	1	1	1	1	1	2	5	2	5	1	5	5	2	2	2	1	1	2	1	2	2	1	1	2	1	1	1	2	2	1	1	2	1	1	2	1	5	1	1
296	27	2	2	2	5	3	4	2	2	3600	1	2	1	5	2	2	5	2	5	5	5	5	2	4	2	1	2	2	1	2	2	1	1	2	1	1	1	2	2	1	1	2	1	1	2	1	5	1	1
296	27	2	2	2	5	3	4	2	2	3600	1	2	1	5	2	2	5	2	5	5	5	5	2	4	2	1	2	2	1	2	2	1	1	2	1	1	1	2	2	1	1	2	1	1	2	1	5	1	1
636	49	2	3	1	2	2	4	1	1	4200	1	1	2	2	1	2	4	3	4	4	4	4	2	4	4	1	2	2	1	1	2	1	2	2	1	1	1	2	2	1	1	2	1	1	2	1	5	1	1
648	41	1	2	2	2	2	3	5	1	1000	1	1	1	2	1	1	4	3	4	4	4	4	3	4	4	1	2	2	1	1	2	1	1	1	1	1	1	2	2	1	1	2	1	1	2	1	5	1	1
588	29	1	1	2	2	1	3	5	2	900	1	2	2	2	2	2	4	5	4	4	4	4	4	4	4	2	1	1	1	1	1	1	2	2	1	1	1	2	2	1	1	2	1	1	2	1	5	1	1
462	27	1	2	1	1	1	4	2	2	930	1	2	1	1	2	2	4	2	4	2	4	4	2	4	4	1	1	1	1	1	2	1	1	2	1	1	1	2	2	1	1	2	1	1	2	1	5	1	1
8	40	2	2	1	2	3	2	4	2	900	1	1	2	5	1	2	5	1	2	4	5	5	1	1	5	1	1	2	2	1	2	1	1	1	1	1	1	2	2	1	1	2	1	1	2	1	5	1	1
302	29	1	1	1	4	2	3	4	2	4800	1	1	2	2	1	2	4	1	4	2	5	5	1	4	5	1	1	2	1	1	2	1	1	2	1	1	1	2	2	1	1	2	1	1	2	1	5	1	1
330	31	1	2	2	2	2	2	3	2	1000	1	1	1	1	1	2	4	1	3	4	4	5	5	4	4	1	1	2	1	1	2	1	2	1	1	1	1	2	2	1	1	2	1	1	2	1	5	1	1
571	29	2	2	1	4	2	3	3	2	930	1	1	1	1	2	2	4	3	4	4	5	5	1	1	1	1	1	2	2	2	2	2	1	1	1	1	1	2	2	1	1	2	1	1	2	1	5	1	1
374	25	2	2	1	4	2	2	1	2	700	1	2	1	1	1	2	5	1	4	4	4	4	3	2	5	1	2	2	1	1	2	1	1	1	1	1	1	2	2	1	1	2	1	1	2	1	5	1	1
52	23	2	2	1	2	3	4	2	2	3000	1	1	1	1	2	2	5	5	5	5	5	5	1	1	5	1	1	1	2	2	1	1	1	1	1	1	1	2	2	1	1	2	1	1	2	1	5	1	1
52	23	2	2	1	2	3	4	2	2	900	1	1	1	1	2	2	5	5	5	5	5	5	1	1	5	1	1	1	2	2	1	1	1	1	1	1	1	2	2	1	1	2	1	1	2	1	5	1	1
361	24	2	2	1	5	2	4	2	2	2339	1	2	2	2	2	2	4	2	4	2	4	4	2	4	2	1	2	2	2	1	2	1	2	2	1	1	1	2	2	1	1	2	1	1	2	1	5	1	1
234	40	2	2	1	2	2	2	1	1	780	1	1	1	1	1	2	5	1	4	2	4	5	1	3	3	1	1	1	1	2	2	1	2	2	1	1	1	2	2	1	1	2	1	1	2	1	5	1	1
234	40	2	2	1	2	2	2	1	1	780	1	1	1	1	1	2	5	1	4	2	4	5	1	3	3	1	1	1	1	2	2	1	2	2	1	1	1	2	2	1	1	2	1	1	2	1	5	1	1
487	34	2	2	1	5	2	1	1	2	1000	1	1	1	2	1	2	5	2	2	3	5	4	1	2	4	1	1	2	2	2	2	2	2	2	1	1	1	2	2	1	1	2	1	1	2	1	5	1	1
237	35	2	4	2	2	2	3	3	2	1300	1	1	1	1	2	2	5	4	4	3	4	5	2	3	4	1	1	2	1	1	2	2	2	2	1	1	1	2	2	1	1	2	1	1	2	1	5	1	1
237	35	2	4	2	2	2	3	3	2	590	1	1	1	1	2	2	5	4	4	3	4	5	2	3	4	1	1	2	1	1	2	2	2	2	1	1	1	2	2	1	1	2	1	1	2	1	5	1	1
285	25	1	1	1	2	3	3	4	2	3000	1	1	1	1	2	2	4	4	4	4	4	4	2	4	4	1	1	2	1	1	2	1	1	2	1	1	1	2	2	1	1	2	1	1	2	1	5	1	1
285	25	1	1	1	2	3	3	4	2	990	1	1	1	1	2	2	4	4	4	4	4	4	2	4	4	1	1	2	1	1	2	1	1	2	1	1	1	2	2	1	1	2	1	1	2	1	5	1	1
211	32	1	2	1	5	3	2	3	2	5050	1	2	2	2	2	2	2	2	4	5	4	5	2	2	2	1	2	2	2	2	2	2	1	2	1	1	1	2	2	1	1	2	1	1	2	1	5	1	1
387	26	2	2	1	4	2	4	2	2	600	1	1	2	4	1	2	2	4	4	4	4	4	2	2	4	1	1	2	1	1	2	1	1	1	1	1	1	2	2	1	1	2	1	1	2	1	5	1	1
460	27	1	2	1	1	1	4	2	2	930	1	2	1	1	2	2	4	2	4	2	4	4	2	4	4	1	1	1	1	1	2	1	1	2	1	1	1	2	2	1	1	2	1	1	2	1	5	1	1
435	37	2	2	1	4	2	2	1	2	1000	1	2	1	1	2	2	5	2	4	3	4	4	2	4	4	1	2	1	2	2	2	1	1	2	1	1	1	2	2	1	1	2	1	1	2	1	5	1	1
211	32	1	2	1	5	3	2	3	2	930	1	2	2	2	2	2	2	2	4	5	4	5	2	2	2	1	2	2	2	2	2	2	1	2	1	1	1	2	2	1	1	2	1	1	2	1	5	1	1
536	36	1	2	1	5	2	4	3	2	4000	1	1	1	2	1	1	4	1	4	4	4	4	5	5	5	2	2	1	1	1	1	2	1	1	1	1	1	2	2	1	1	2	1	1	2	1	5	1	1
415	35	1	2	1	4	3	4	2	2	600	1	2	2	2	2	2	4	2	4	4	4	4	2	2	2	1	2	2	2	2	2	1	1	1	1	1	1	2	2	1	1	2	1	1	2	1	5	1	1
235	48	2	2	1	2	3	2	1	2	2500	1	1	1	2	2	2	5	1	4	4	4	2	2	4	4	1	2	2	1	1	2	1	2	2	1	1	1	2	2	1	1	2	1	1	2	1	5	1	1
235	48	2	2	1	2	3	2	1	2	2500	1	1	2	2	2	2	5	1	4	4	4	2	2	4	4	1	2	2	1	1	2	1	2	2	1	1	1	2	2	1	1	2	1	1	2	1	5	1	1
578	19	2	2	1	2	2	3	2	1	1500	1	1	2	2	1	1	4	5	4	5	5	5	5	5	5	2	1	1	1	1	1	1	2	2	1	1	1	2	2	1	1	2	1	1	2	1	5	1	1
569	40	2	2	1	1	1	4	1	1	900	1	2	1	2	1	1	4	3	3	4	4	4	4	4	4	1	2	2	1	1	1	1	2	2	1	1	1	2	2	1	1	2	1	1	2	1	5	1	1
56	30	1	2	1	2	3	3	3	2	990	1	1	1	1	2	2	5	3	5	5	5	5	2	5	5	1	2	2	1	1	2	1	1	2	1	1	1	2	2	1	1	2	1	1	2	1	5	1	1
56	30	1	2	1	2	3	3	3	2	780	1	1	1	1	2	2	5	3	5	5	5	5	2	5	5	1	2	2	1	1	2	1	1	2	1	1	1	2	2	1	1	2	1	1	2	1	5	1	1
203	33	1	2	1	1	2	3	2	2	3000	1	2	1	1	2	2	5	4	5	5	5	5	4	2	2	1	2	2	1	2	2	2	1	2	1	1	1	2	2	1	1	2	1	1	2	1	5	1	1
428	25	1	2	1	4	2	4	2	2	4609	1	1	2	2	2	2	4	3	4	4	4	4	1	3	4	1	2	2	1	1	1	1	1	1	1	1	1	2	2	1	1	2	1	1	2	1	5	1	1
7	25	2	2	1	1	3	4	5	2	600	1	2	2	3	1	2	5	2	4	2	3	5	2	4	1	1	1	2	1	2	2	1	2	2	1	1	1	1	3	1	5	1	1	1	1	1	1	4	1
18	38	2	2	2	2	1	1	1	2	780	1	1	2	1	2	1	1	2	5	2	4	4	5	2	1	1	1	1	1	2	2	1	2	1	2	1	2	1	2	2	3	1	1	2	1	2	1	2	2
626	25	1	1	1	2	2	4	2	2	600	1	2	2	1	1	2	4	4	4	4	5	5	4	4	5	1	1	2	2	1	2	1	1	2	#NULL!	1	1	1	2	4	2	1	1	#NULL!	1	1	2	5	4
560	22	1	1	1	2	1	4	2	1	3926	1	1	1	4	1	2	5	3	5	4	5	5	3	1	3	1	1	1	1	1	2	1	1	2	#NULL!	1	1	1	4	2	5	1	1	#NULL!	1	1	2	5	2
306	20	1	1	1	4	2	3	2	2	5000	1	2	2	1	2	2	4	2	4	4	4	4	2	5	5	1	2	1	2	1	1	1	1	2	#NULL!	3	1	1	3	2	1	1	2	#NULL!	3	1	2	4	2
106	21	2	1	1	5	3	4	3	2	900	1	1	1	1	1	2	5	1	5	1	5	5	1	3	3	1	1	1	1	1	1	1	1	1	#NULL!	3	4	1	4	1	1	1	1	#NULL!	3	4	1	4	1
106	21	2	1	1	5	3	4	3	2	500	1	1	2	1	1	2	5	1	5	1	5	5	1	3	3	1	1	1	1	1	1	1	1	1	#NULL!	3	4	1	4	1	1	1	1	#NULL!	3	4	1	4	1
561	23	2	1	1	3	1	3	3	2	600	1	1	1	1	1	1	5	4	4	5	5	4	5	4	4	1	1	1	1	1	1	1	1	1	#NULL!	2	1	1	4	1	5	1	2	#NULL!	2	1	3	4	1
18	38	1	2	2	2	1	1	1	2	780	1	1	2	1	2	1	1	2	5	2	4	4	5	2	1	1	1	1	1	2	2	1	2	1	2	1	2	1	2	2	3	1	1	2	1	2	1	5	2
3	19	2	1	1	5	3	4	2	1	1000	1	2	1	1	1	1	5	1	5	5	5	5	1	1	1	1	1	1	1	1	1	1	1	1	1	7	1	2	1	1	1	1	1	1	4	2	2	1	1
3	19	2	1	1	5	3	4	2	1	930	1	2	1	1	1	1	5	1	5	5	5	5	1	1	1	1	1	1	1	1	1	1	1	1	1	7	1	2	1	1	1	1	1	1	4	2	2	1	1
652	42	2	2	1	2	3	2	1	1	590	1	1	2	4	1	2	4	2	5	1	4	5	1	1	2	1	1	2	2	2	1	1	1	2	1	2	2	1	3	4	1	1	1	1	2	2	3	3	4
77	11	1	4	1	4	1	4	4	2	2000	1	1	2	1	2	2	4	1	4	3	5	5	1	1	2	1	2	2	2	1	2	1	2	2	1	1	4	1	1	1	5	1	4	1	1	4	1	1	1
77	11	1	4	1	4	1	4	4	2	2000	1	1	2	1	2	2	4	1	4	3	5	5	1	1	2	1	2	2	2	1	2	1	2	2	1	1	4	1	1	1	5	1	4	1	1	4	1	1	1
390	28	1	1	1	2	2	4	2	2	3560	1	2	2	2	2	2	3	1	4	4	4	4	1	1	3	1	2	2	2	2	2	1	2	2	2	2	1	3	1	1	1	1	1	1	2	4	3	1	1
275	38	1	2	1	4	3	4	3	2	2000	1	2	2	2	1	2	4	2	2	2	4	4	2	2	2	1	2	2	2	2	2	2	1	2	1	2	1	3	1	1	1	1	1	1	2	4	3	1	1
645	25	1	1	1	2	2	3	4	1	2000	1	1	1	2	1	1	4	3	4	4	4	4	3	4	4	1	2	2	1	1	2	1	2	2	2	2	1	3	1	1	1	1	3	1	2	4	3	1	1
356	26	1	1	1	4	2	4	2	2	5000	1	1	2	2	2	2	4	1	5	4	4	5	1	1	4	1	1	1	2	1	2	1	1	1	#NULL!	1	1	3	4	2	1	1	4	#NULL!	1	1	3	4	2
406	27	1	1	1	2	2	4	2	2	1500	1	2	1	3	2	2	4	2	4	3	4	4	3	3	3	1	2	2	2	1	2	1	2	2	1	3	1	3	1	1	1	1	1	1	3	3	3	1	1
76	22	1	1	1	1	3	3	3	2	1000	1	1	1	1	1	2	5	1	4	3	4	4	1	1	3	1	1	1	1	1	2	1	2	2	#NULL!	2	1	4	3	1	2	2	1	#NULL!	1	1	1	3	1
423	25	1	1	1	5	2	4	2	2	780	1	1	2	2	2	2	5	1	2	2	2	2	1	3	2	2	2	2	2	1	2	1	2	2	#NULL!	2	1	1	3	3	1	1	2	#NULL!	2	1	3	3	3
11	25	1	1	1	1	2	4	2	2	4500	1	1	1	3	1	2	5	1	5	5	5	5	1	1	1	1	1	1	2	2	2	1	1	2	#NULL!	7	1	1	2	1	5	1	1	#NULL!	4	1	2	5	1
11	25	1	1	1	1	2	4	2	2	4500	1	1	2	3	1	2	5	1	5	5	5	5	1	1	1	1	1	1	2	2	2	1	1	2	#NULL!	7	1	1	2	1	5	1	1	#NULL!	4	1	2	5	1
249	28	1	1	1	4	2	3	3	2	5000	1	1	2	5	2	2	1	1	5	5	5	5	1	1	5	1	2	2	1	1	2	1	1	2	#NULL!	2	1	2	3	1	7	1	2	#NULL!	2	1	2	4	1
249	28	1	1	1	4	2	3	3	2	600	1	1	2	5	2	2	1	1	5	5	5	5	1	1	5	1	2	2	1	1	2	1	1	2	#NULL!	2	1	2	3	1	7	1	2	#NULL!	2	1	2	4	1
238	37	2	4	2	5	2	2	1	2	1500	1	1	1	5	1	2	5	4	5	4	3	4	4	3	4	1	1	2	1	2	1	1	2	2	1	1	1	3	1	1	1	1	1	1	2	3	1	1	2
238	37	2	4	2	5	2	2	1	2	780	1	1	1	5	1	2	5	4	5	4	3	4	4	3	4	1	1	2	1	2	1	1	2	2	1	1	1	3	1	1	1	1	1	1	2	3	1	1	2
205	30	2	2	2	2	2	4	2	2	5050	1	2	1	1	2	2	1	1	1	1	5	5	1	1	1	1	2	2	2	1	2	1	2	2	2	3	1	1	3	1	5	2	2	2	3	1	3	1	1
144	38	1	2	2	2	2	4	2	2	5050	1	1	2	1	2	2	4	2	4	2	4	4	1	1	1	1	2	2	2	2	2	1	1	2	3	2	1	3	1	1	1	1	1	1	2	3	1	1	3
39	25	1	4	2	1	2	4	2	2	4100	1	1	2	1	2	2	5	1	1	5	5	5	5	5	1	1	1	1	1	2	2	2	1	1	2	1	2	1	2	3	5	1	1	2	1	2	2	5	3
39	25	1	4	2	1	2	4	2	2	4100	1	1	2	1	2	2	5	1	1	5	5	5	5	5	1	1	1	1	1	2	2	2	1	1	2	1	2	1	2	3	5	1	1	2	1	2	2	5	3
510	24	1	1	1	1	3	4	2	2	3000	1	1	1	2	2	2	4	2	4	4	5	4	4	5	4	1	1	1	1	1	1	1	1	1	#NULL!	2	1	1	3	3	5	1	3	#NULL!	2	1	2	4	3
203	33	1	2	1	1	2	3	2	2	3000	1	2	1	1	2	2	5	4	5	5	5	5	4	2	2	1	2	2	1	2	2	2	1	2	2	1	1	2	1	1	1	3	1	1	1	3	2	1	1
498	45	1	2	2	1	1	4	2	1	5050	1	1	1	1	1	2	5	1	4	1	5	4	2	2	2	1	1	1	2	2	2	1	1	1	3	2	3	2	3	1	1	1	1	1	2	3	1	1	3
412	40	1	2	1	4	2	2	5	2	2500	1	2	2	2	2	2	4	1	4	5	4	5	2	4	2	1	2	2	1	2	2	1	2	2	2	2	1	3	3	2	1	2	1	2	1	4	1	1	2
71	35	1	1	1	4	2	1	4	1	1000	1	1	1	2	2	2	4	4	4	4	2	4	4	4	4	1	2	2	1	1	1	1	1	1	#NULL!	2	1	1	4	1	5	2	1	#NULL!	2	1	1	5	1
71	35	1	1	1	4	2	1	4	1	590	1	1	1	2	2	2	4	4	4	4	2	4	4	4	4	1	2	2	1	1	1	1	1	1	#NULL!	2	1	1	4	1	5	2	1	#NULL!	2	1	1	5	1
497	32	2	2	1	4	3	1	1	2	5050	1	1	2	1	1	2	5	2	1	1	5	5	3	2	1	1	1	2	2	2	2	1	1	2	2	2	4	1	3	2	1	1	2	2	2	4	2	4	2
38	19	1	1	1	3	1	2	4	2	900	1	1	2	1	2	2	4	4	4	2	3	3	1	4	3	1	1	1	1	1	1	1	1	2	1	2	1	1	1	1	1	1	2	1	4	4	3	5	2
120	35	2	2	2	2	2	1	2	2	700	1	2	2	1	1	2	5	1	4	2	4	4	1	2	2	1	1	2	2	2	2	1	2	2	2	2	3	3	3	3	1	2	2	2	2	3	3	2	3
120	35	2	2	2	2	2	1	2	2	700	1	2	2	1	1	2	5	1	4	2	4	4	1	2	2	1	1	2	2	2	2	1	2	2	2	2	3	3	3	3	1	2	2	2	2	3	3	2	3
370	31	1	2	1	1	1	4	2	2	600	1	1	2	5	1	1	5	3	5	2	4	4	2	1	1	1	2	2	2	2	2	1	2	2	3	1	4	1	2	2	2	1	2	3	1	4	4	2	2
275	38	1	2	1	4	3	4	3	2	1000	1	2	2	2	1	2	4	2	2	2	4	4	2	2	2	1	2	2	2	2	2	2	1	2	4	2	1	3	3	1	1	1	1	1	2	4	3	1	1
177	15	2	1	1	2	2	3	1	2	2000	1	1	2	1	1	2	5	2	4	2	4	2	2	2	2	1	2	2	2	1	2	2	1	2	#NULL!	2	1	3	3	3	2	2	2	#NULL!	1	1	1	3	3
165	35	2	2	1	2	2	1	4	2	900	1	1	1	1	2	2	5	4	5	2	2	4	1	5	5	1	1	2	2	1	2	1	2	2	2	2	3	3	3	3	1	2	2	2	2	3	3	2	3
165	35	2	2	1	2	2	1	4	2	500	1	1	2	1	2	2	5	4	5	2	2	4	1	5	5	1	1	2	2	1	2	1	2	2	2	2	3	3	3	3	1	2	2	2	2	3	3	2	3
565	26	2	1	1	5	1	4	1	1	990	1	2	1	2	1	1	4	3	4	4	4	4	3	3	3	2	2	2	2	2	2	2	2	1	#NULL!	3	2	2	2	1	6	1	2	#NULL!	3	2	2	5	1
142	24	1	1	2	2	2	4	4	2	3900	1	1	2	1	1	2	2	4	2	4	3	4	5	2	2	1	2	2	2	2	1	1	2	2	#NULL!	2	2	1	2	2	2	2	2	#NULL!	2	2	2	5	2
142	24	1	1	2	2	2	4	4	2	3900	1	1	2	1	1	2	2	4	2	4	3	4	5	2	2	1	2	2	2	2	1	1	2	2	#NULL!	2	2	1	2	2	2	2	2	#NULL!	2	2	2	5	2
16	20	1	1	1	3	1	4	5	1	1800	1	2	1	2	2	1	2	2	1	5	4	3	3	4	5	2	2	1	1	2	2	2	1	2	#NULL!	2	2	1	2	2	2	2	2	#NULL!	2	2	2	5	2
16	20	1	1	1	3	1	4	5	1	550	1	2	1	2	2	1	2	2	1	5	4	3	3	4	5	2	2	1	1	2	2	2	1	2	#NULL!	2	2	1	2	2	2	2	2	#NULL!	2	2	2	5	2
568	26	2	1	1	1	2	3	3	1	550	1	2	1	1	1	1	4	3	4	4	4	4	3	3	3	1	2	2	1	1	1	1	2	1	#NULL!	3	2	1	2	1	2	2	3	#NULL!	3	2	1	5	1
228	22	2	2	1	4	3	3	1	2	500	1	1	2	2	2	2	5	1	5	1	2	5	1	1	1	1	2	2	2	2	1	1	1	2	2	2	4	4	4	2	1	2	1	2	2	4	4	2	1
55	22	1	1	1	1	1	4	3	2	900	1	1	1	1	2	2	5	1	4	1	4	2	1	2	2	1	2	2	2	1	2	1	2	2	#NULL!	2	3	1	3	1	2	3	2	#NULL!	2	3	3	3	1
55	22	1	1	1	1	1	4	3	2	4000	1	1	1	1	2	2	5	1	4	1	4	2	1	2	2	1	2	2	2	1	2	1	2	2	#NULL!	2	3	1	3	1	2	3	2	#NULL!	2	3	3	3	1
146	48	1	2	2	1	2	4	2	2	900	1	2	2	1	1	2	2	5	2	1	1	5	5	1	1	1	2	2	2	1	2	1	2	2	2	7	1	3	1	1	1	1	1	1	4	3	3	1	1
13	20	1	1	1	5	2	4	2	2	4500	1	1	1	1	1	1	2	2	2	3	1	3	1	3	1	1	1	1	2	2	2	1	2	1	2	2	1	2	1	1	1	1	3	1	2	4	2	5	4
278	25	2	1	1	4	3	4	2	2	1500	1	2	2	2	2	2	5	1	4	2	4	5	2	4	1	1	1	2	1	2	2	1	2	2	#NULL!	3	4	3	4	1	3	1	1	#NULL!	3	4	3	4	1
278	25	2	1	1	4	3	4	2	2	2700	1	2	1	2	2	2	5	1	4	2	4	5	2	4	1	1	1	2	1	2	2	1	2	2	#NULL!	3	4	3	4	1	3	1	1	#NULL!	3	4	3	4	1
38	19	1	1	1	3	1	2	4	2	2000	1	1	2	1	2	2	4	4	4	2	3	3	1	4	3	1	1	1	1	1	1	1	1	2	1	2	1	1	1	2	2	1	2	1	4	4	3	5	2
73	24	1	2	1	1	3	2	2	2	780	1	1	1	1	2	2	5	2	5	5	5	5	2	2	2	1	2	2	2	1	2	1	2	2	1	1	1	1	2	2	5	4	2	1	1	1	1	5	2
73	24	1	2	1	1	3	2	2	2	600	1	1	1	1	2	2	5	2	5	5	5	5	2	2	2	1	2	2	2	1	2	1	2	2	1	1	1	1	2	2	5	4	2	1	1	1	1	5	2
108	30	2	2	1	2	2	4	2	2	930	1	1	2	2	1	2	5	2	4	4	4	4	1	1	2	1	2	2	2	1	2	1	1	2	1	2	1	1	3	3	6	4	1	1	2	1	1	3	3
30	24	1	2	1	4	2	4	4	2	1000	1	1	1	2	2	2	4	2	2	2	5	4	2	2	2	1	2	2	1	1	1	1	1	2	1	2	1	2	3	4	4	1	2	1	2	1	2	4	4
30	24	1	2	1	4	2	4	4	2	1000	1	1	1	2	2	2	4	2	2	2	5	4	2	2	2	1	2	2	1	1	1	1	1	2	1	2	1	2	3	4	4	1	2	1	2	1	2	4	4
144	38	1	2	2	2	2	4	2	2	5050	1	1	2	1	2	2	4	2	4	2	4	4	1	1	1	1	2	2	2	2	2	1	1	2	3	2	3	3	4	1	1	1	1	1	2	3	1	1	3
37	27	2	1	2	1	1	2	4	2	3500	1	1	2	2	2	2	4	4	4	2	2	2	1	5	1	2	2	2	2	2	2	1	2	2	#NULL!	2	3	1	2	2	2	2	2	#NULL!	2	3	2	5	2
37	27	2	1	2	1	1	2	4	2	3500	1	1	2	2	2	2	4	4	4	2	2	2	1	5	1	2	2	2	2	2	2	1	2	2	#NULL!	2	3	1	2	2	2	2	2	#NULL!	2	3	2	5	2
130	25	1	1	2	1	1	3	2	2	2000	1	2	2	1	1	1	1	2	2	2	4	2	2	3	3	1	1	2	1	1	2	2	2	1	#NULL!	2	2	1	2	3	2	2	2	#NULL!	2	2	2	5	3
130	25	1	1	2	1	1	3	2	2	2000	1	2	2	1	1	1	1	2	2	2	4	2	2	3	3	1	1	2	1	1	2	2	2	1	#NULL!	2	2	1	2	3	2	2	2	#NULL!	2	2	2	5	3
572	31	2	3	2	2	3	2	4	2	2000	1	1	2	3	1	2	1	1	2	2	1	1	5	5	4	1	1	2	2	2	1	1	2	2	1	2	3	1	2	1	3	2	1	1	2	3	1	5	1
332	26	2	1	1	4	2	4	4	2	2000	1	1	2	3	1	2	4	3	5	4	4	4	3	3	4	1	1	2	2	1	2	1	1	1	#NULL!	1	3	3	4	1	3	4	1	#NULL!	1	3	3	4	1
219	26	1	1	1	4	2	3	3	2	600	2	1	2	2	2	1	4	4	4	1	4	5	4	4	2	1	1	1	2	2	1	1	2	2	5	3	4	3	3	1	1	2	1	2	3	4	3	2	1
219	26	1	1	1	4	2	3	3	2	600	2	1	2	2	2	1	4	4	4	1	4	5	4	4	2	1	1	1	2	2	1	1	2	2	5	3	4	3	3	1	1	2	1	2	3	4	3	2	1
5	20	2	1	2	4	3	3	5	2	2400	2	1	2	2	2	2	4	1	4	2	4	4	2	5	2	1	1	2	1	1	2	1	1	2	#NULL!	3	3	1	4	1	1	3	2	#NULL!	3	3	1	4	1
566	38	1	1	2	2	2	4	5	2	2000	1	2	1	1	1	1	4	3	3	3	3	3	3	3	3	1	2	2	2	2	2	2	2	2	#NULL!	2	2	1	2	3	2	2	2	#NULL!	2	2	2	5	3
67	55	1	2	1	2	2	3	1	2	1800	1	1	1	2	2	2	4	4	2	2	2	4	4	4	4	1	2	2	1	1	1	1	1	1	1	1	1	2	2	2	3	3	1	1	1	1	2	5	2
67	55	1	2	1	2	2	3	1	2	550	1	1	1	2	2	2	4	4	2	2	2	4	4	4	4	1	2	2	1	1	1	1	1	1	1	1	1	2	2	2	3	3	1	1	1	1	2	5	2
367	33	1	2	1	1	1	4	2	2	900	1	1	2	2	2	2	5	2	4	5	4	4	1	4	4	1	2	2	1	1	1	1	1	1	1	1	1	1	3	2	7	2	2	1	1	1	1	3	2
108	30	2	2	1	2	2	4	2	2	930	1	1	2	2	1	2	5	2	4	4	4	4	1	1	2	1	2	2	2	1	2	1	1	2	1	2	1	1	3	3	7	4	1	1	2	1	1	3	3
76	22	1	1	1	1	3	3	3	2	1000	1	1	1	1	1	2	5	1	4	3	4	4	1	1	3	1	1	1	1	1	2	1	2	2	#NULL!	2	1	4	3	1	7	4	1	#NULL!	1	1	1	3	1
69	37	1	1	1	2	1	2	3	1	3000	1	1	2	1	2	2	2	1	1	1	1	2	4	1	1	1	2	2	2	2	2	2	2	2	#NULL!	1	1	3	4	1	5	3	3	#NULL!	1	1	3	4	1
69	37	1	1	1	2	1	2	3	1	3000	1	1	2	1	2	2	2	1	1	1	1	2	4	1	1	1	2	2	2	2	2	2	2	2	#NULL!	1	1	3	4	1	5	3	3	#NULL!	1	1	3	4	1
58	45	1	2	1	5	3	4	3	2	3500	1	1	2	1	2	2	4	2	4	2	4	4	1	2	4	1	2	1	1	1	2	1	2	2	2	2	1	3	3	2	2	2	1	4	1	1	1	3	2
58	45	1	2	1	5	3	4	3	2	3500	1	1	2	1	2	2	4	2	4	2	4	4	1	2	4	1	2	1	1	1	2	1	2	2	2	2	1	3	3	2	2	2	1	4	1	1	1	3	2
177	15	2	1	1	2	2	3	1	2	2000	1	1	2	1	1	2	5	2	4	2	4	2	2	2	2	1	2	2	2	1	2	2	1	2	#NULL!	2	1	3	3	3	7	2	2	#NULL!	1	1	1	1	3
414	25	2	2	1	4	2	4	2	2	3934	1	2	1	2	2	2	4	2	4	4	3	5	2	4	4	1	2	2	1	1	2	1	1	1	2	2	1	3	1	3	1	4	1	1	1	4	3	3	3
45	20	2	1	1	4	2	4	3	2	600	2	2	2	1	1	2	2	2	4	1	4	2	5	5	5	2	2	1	1	2	1	2	2	1	4	1	3	4	4	3	1	2	1	2	1	3	5	2	3
45	20	2	1	1	4	2	4	3	2	600	2	2	2	1	1	2	2	2	4	1	4	2	5	5	5	2	2	1	1	2	1	2	2	1	4	1	3	4	4	3	1	2	1	2	1	3	5	2	3
5	20	2	1	2	4	3	3	5	2	2400	2	1	2	2	2	2	4	1	4	2	4	4	2	5	2	1	1	2	1	1	2	1	1	2	#NULL!	3	3	1	4	1	1	3	2	#NULL!	3	3	1	5	1
563	26	2	2	1	5	2	3	1	2	1500	1	1	1	1	2	2	5	3	4	4	4	4	4	3	4	1	1	1	2	1	1	1	1	2	2	1	1	1	3	3	1	3	4	2	1	1	2	4	3
357	29	1	1	2	5	2	4	2	1	990	1	1	1	3	1	2	2	2	5	3	5	5	2	2	5	1	2	2	2	1	2	2	2	2	#NULL!	3	1	1	4	2	2	2	3	#NULL!	3	1	2	5	2
657	38	1	2	2	2	1	4	4	2	550	1	1	1	3	1	1	5	5	4	2	4	4	1	2	1	1	2	1	1	2	1	2	1	1	1	2	1	1	2	3	3	2	2	1	2	1	1	5	3
658	32	2	1	2	1	2	1	3	2	890	1	1	2	1	2	2	1	1	2	1	5	5	1	1	1	1	2	2	2	1	2	1	1	1	#NULL!	2	1	2	3	3	2	3	4	#NULL!	2	1	2	4	3
88	32	2	2	1	4	3	4	2	2	5050	1	1	1	1	2	2	5	2	3	3	4	3	1	1	1	1	2	2	2	2	2	1	2	2	2	2	2	1	2	2	2	2	2	2	2	2	2	5	2
88	32	2	2	1	4	3	4	2	2	4500	1	1	1	1	2	2	5	2	3	3	4	3	1	1	1	1	2	2	2	2	2	1	2	2	2	2	2	1	2	2	2	2	2	2	2	2	2	5	2
4	24	1	1	1	1	1	1	2	2	2400	1	2	2	5	2	2	4	3	4	4	3	3	3	2	3	2	2	2	2	1	2	1	2	2	#NULL!	3	3	3	1	3	6	1	1	#NULL!	3	3	3	4	3
4	24	1	1	1	1	1	1	2	2	500	1	2	2	5	2	2	4	3	4	4	3	3	3	2	3	2	2	2	2	1	2	1	2	2	#NULL!	3	3	3	1	3	6	1	1	#NULL!	3	3	3	4	3
420	25	2	2	1	5	1	4	2	2	3000	1	1	1	2	2	2	4	2	4	2	4	4	2	2	4	1	1	2	2	1	2	1	1	2	4	1	4	1	3	1	6	1	1	4	1	4	1	4	1
564	21	1	1	1	1	2	3	2	2	930	1	1	1	2	1	1	4	3	4	4	4	3	3	3	3	1	2	2	2	2	2	2	2	1	#NULL!	2	3	3	2	2	3	2	3	#NULL!	2	3	3	5	2
513	21	1	1	1	2	3	3	2	2	4500	1	2	1	1	2	2	4	4	4	4	4	5	1	1	1	1	2	2	2	2	2	1	2	1	#NULL!	3	4	1	4	4	2	1	3	#NULL!	3	4	2	1	4
64	27	1	2	1	1	1	4	2	2	590	1	1	1	1	2	2	4	2	4	2	4	4	2	4	4	1	1	1	1	1	2	1	1	2	1	2	1	1	1	2	2	1	2	4	4	4	3	5	2
183	48	1	1	1	4	2	4	2	2	600	1	2	2	1	2	2	4	2	2	2	2	4	1	1	1	1	2	2	2	1	2	1	2	2	#NULL!	3	4	1	3	1	6	4	1	#NULL!	3	4	1	3	1
183	48	1	1	1	4	2	4	2	2	600	1	2	2	1	2	2	4	2	2	2	2	4	1	1	1	1	2	2	2	1	2	1	2	2	#NULL!	3	4	1	3	1	6	4	1	#NULL!	3	4	1	3	1
205	30	2	2	2	2	2	4	2	2	5050	1	2	1	1	2	2	1	1	1	1	5	5	1	1	1	1	2	2	2	1	2	1	2	2	2	3	1	1	3	1	5	2	2	2	3	1	3	4	1
207	40	1	1	1	5	3	3	2	2	1800	1	2	1	1	2	2	4	4	3	4	4	5	2	2	2	1	2	2	2	1	1	1	2	2	#NULL!	3	4	1	3	3	2	1	1	#NULL!	3	4	5	7	3
207	40	1	1	1	5	3	3	2	2	550	1	2	1	1	2	2	4	4	3	4	4	5	2	2	2	1	2	2	2	1	1	1	2	2	#NULL!	3	4	1	3	3	2	1	1	#NULL!	3	4	5	7	3
312	30	1	1	1	4	2	4	2	2	600	1	2	2	2	1	2	5	2	4	2	2	4	4	4	4	1	2	2	1	1	2	1	1	2	#NULL!	3	2	1	4	4	5	1	2	#NULL!	3	2	1	5	4
70	48	1	2	1	5	3	2	5	2	2000	1	1	2	1	2	2	5	5	2	5	1	2	5	5	5	2	1	1	1	1	1	1	1	1	1	1	4	1	3	1	5	4	2	1	1	4	4	4	1
70	48	1	2	1	5	3	2	5	2	2000	1	1	2	1	2	2	5	5	2	5	1	2	5	5	5	2	1	1	1	1	1	1	1	1	1	1	4	1	3	1	5	4	2	1	1	4	4	4	1
107	37	1	2	1	2	2	4	2	2	4600	1	1	2	1	1	2	5	3	4	4	4	4	1	1	2	1	2	2	2	1	2	1	1	2	2	2	2	2	3	2	6	1	2	2	2	2	2	5	2
107	37	1	2	1	2	2	4	2	2	4600	1	1	1	1	1	2	5	3	4	4	4	4	1	1	2	1	2	2	2	1	2	1	1	2	2	2	2	2	3	2	6	1	2	2	2	2	2	5	2
512	31	2	1	1	3	1	3	2	2	4600	1	1	1	2	1	2	4	5	4	4	5	4	4	5	4	1	1	1	1	1	1	1	1	1	#NULL!	4	1	2	1	3	7	1	3	#NULL!	4	1	2	5	3
656	29	2	3	1	2	2	3	3	2	930	1	1	2	4	2	2	5	5	4	4	3	2	3	3	4	1	2	2	2	2	1	1	1	2	2	2	1	2	3	2	6	1	4	2	2	1	2	4	2
64	27	1	2	1	1	1	4	2	2	1000	1	1	1	1	2	2	4	2	4	2	4	4	2	4	4	1	1	1	1	1	2	1	1	2	1	2	1	1	2	2	2	1	2	4	4	4	3	5	2
35	22	1	1	1	1	1	4	4	1	600	1	1	2	1	1	2	5	3	4	3	4	4	1	3	1	1	2	2	1	1	2	1	2	2	#NULL!	2	1	1	3	3	7	3	1	#NULL!	2	1	1	4	3
35	22	1	1	1	1	1	4	4	1	600	1	1	2	1	1	2	5	3	4	3	4	4	1	3	1	1	2	2	1	1	2	1	2	2	#NULL!	2	1	1	3	3	7	3	1	#NULL!	2	1	1	4	3
313	38	1	2	1	2	2	4	2	2	600	1	1	2	2	2	2	5	4	4	4	4	5	2	2	3	1	2	2	2	1	2	1	1	1	1	1	3	1	3	1	1	3	2	3	1	3	3	3	1
59	20	1	1	1	1	2	4	2	1	1000	1	1	1	1	2	2	4	4	4	2	2	4	4	1	3	1	1	1	1	1	1	1	1	2	#NULL!	3	3	1	2	2	2	3	1	#NULL!	3	3	2	5	2
59	20	1	1	1	1	2	4	2	1	1500	1	1	1	1	2	2	4	4	4	2	2	4	4	1	3	1	1	1	1	1	1	1	1	2	#NULL!	3	3	1	2	2	2	3	1	#NULL!	3	3	2	5	2
1	24	2	1	1	3	2	4	2	2	3500	2	1	2	1	2	2	2	1	4	1	4	2	2	2	2	1	2	2	2	2	2	2	2	1	#NULL!	1	2	3	4	3	2	3	2	#NULL!	1	2	3	4	3
1	24	2	1	1	3	2	4	2	2	3500	2	1	2	1	2	2	2	1	4	1	4	2	2	2	2	1	2	2	2	2	2	2	2	1	#NULL!	1	2	3	4	3	2	3	2	#NULL!	1	2	3	4	3
251	27	2	1	1	5	2	4	3	2	5050	1	1	1	2	2	1	2	2	4	2	4	4	2	2	2	1	2	2	2	2	2	2	2	2	#NULL!	3	2	3	2	1	1	4	2	#NULL!	3	2	3	5	1
1	18	1	1	1	1	1	2	4	2	2000	1	2	2	1	2	2	4	1	4	1	3	4	1	3	3	1	2	2	2	1	1	2	1	1	#NULL!	3	3	1	2	2	2	3	2	#NULL!	3	3	2	5	2
1	18	1	1	1	1	1	2	4	2	2000	1	2	2	1	2	2	4	1	4	1	3	4	1	3	3	1	2	2	2	1	1	2	1	1	#NULL!	3	3	1	2	2	2	3	2	#NULL!	3	3	2	5	2
49	18	1	2	1	1	1	4	2	2	600	1	1	1	1	2	2	4	2	4	2	4	4	2	2	2	1	1	2	2	2	2	1	2	2	2	2	3	1	2	2	2	2	2	2	2	3	2	5	2
49	18	1	2	1	1	1	4	2	2	600	1	1	1	1	2	2	4	2	4	2	4	4	2	2	2	1	1	2	2	2	2	1	2	2	2	2	3	1	2	2	2	2	2	2	2	3	2	5	2
60	39	1	2	1	4	1	3	3	2	3000	1	1	2	1	2	2	5	2	4	2	4	4	2	2	2	1	2	2	2	1	2	1	2	2	4	2	3	1	2	1	2	3	2	4	2	3	1	2	1
60	39	1	2	1	4	1	3	3	2	3000	1	1	2	1	2	2	5	2	4	2	4	4	2	2	2	1	2	2	2	1	2	1	2	2	4	2	3	1	2	1	2	3	2	4	2	3	1	2	1
81	32	1	1	1	1	2	4	3	2	1300	1	1	1	1	2	2	4	2	4	4	4	4	4	2	4	1	1	2	1	1	2	1	1	2	#NULL!	3	3	3	2	3	3	1	3	#NULL!	3	3	3	5	3
81	32	1	1	1	1	2	4	3	2	590	1	1	1	1	2	2	4	2	4	4	4	4	4	2	4	1	1	2	1	1	2	1	1	2	#NULL!	3	3	3	2	3	3	1	3	#NULL!	3	3	3	5	3
386	29	2	1	1	5	2	4	2	2	990	1	1	2	1	1	2	1	4	4	2	4	4	2	1	1	1	2	2	2	1	1	2	2	2	#NULL!	1	3	3	3	3	7	4	1	#NULL!	1	3	3	3	3
527	24	2	1	1	2	3	4	2	2	2900	1	2	2	1	1	2	4	1	4	5	4	4	1	1	2	1	2	2	2	2	2	2	2	1	#NULL!	3	4	2	4	1	2	4	2	#NULL!	3	4	2	5	1
19	22	2	3	1	4	1	2	4	2	3000	1	2	2	5	2	2	4	1	4	2	4	3	1	4	4	1	1	1	1	1	1	1	1	2	2	1	4	3	3	2	1	4	2	2	1	4	3	3	2
51	28	2	1	1	1	1	4	3	2	600	1	1	2	1	2	2	5	1	5	1	5	5	1	1	1	1	2	2	2	2	2	1	1	2	#NULL!	7	1	1	4	1	1	4	4	#NULL!	4	1	3	4	1
51	28	2	1	1	1	1	4	3	2	500	1	1	2	1	2	2	5	1	5	1	5	5	1	1	1	1	2	2	2	2	2	1	1	2	#NULL!	7	1	1	4	1	1	4	4	#NULL!	4	1	3	4	1
86	33	1	1	2	1	3	3	2	2	930	1	1	2	1	1	2	4	1	4	2	4	4	2	2	2	1	1	2	1	2	2	1	2	2	#NULL!	3	3	1	2	2	2	4	1	#NULL!	3	3	3	5	2
86	33	2	1	2	1	3	3	2	2	600	1	1	2	1	1	2	4	1	4	2	4	4	2	2	2	1	1	2	1	2	2	1	2	2	#NULL!	3	3	1	2	2	2	4	1	#NULL!	3	3	3	5	2
251	27	2	1	1	5	2	4	3	2	600	1	1	1	2	2	1	2	2	4	2	4	4	2	2	2	1	2	2	2	2	2	2	2	2	#NULL!	3	2	3	2	1	2	4	2	#NULL!	3	2	3	5	1
231	26	1	1	1	2	2	4	4	2	2800	1	1	2	3	2	2	4	2	3	3	4	4	2	3	2	1	2	2	2	2	2	2	1	1	#NULL!	2	4	1	2	2	2	3	2	#NULL!	2	4	3	5	2
231	26	1	1	1	2	2	4	4	2	2800	1	1	2	3	2	2	4	2	3	3	4	4	2	3	2	1	2	2	2	2	2	2	1	1	#NULL!	2	4	1	2	2	2	3	2	#NULL!	2	4	3	5	2
500	38	1	2	1	5	1	2	4	2	4600	1	1	1	1	2	2	5	3	3	2	5	4	3	2	1	1	2	2	2	2	2	1	2	2	3	2	3	2	3	2	6	1	1	3	2	3	2	5	2
610	29	1	1	1	2	2	3	2	1	600	1	2	2	2	1	1	4	4	4	4	4	4	4	4	4	1	1	2	1	1	1	1	2	2	#NULL!	3	4	3	3	1	6	1	3	#NULL!	3	4	3	3	1
79	34	1	1	1	1	1	2	2	1	4000	1	1	1	1	2	2	4	1	4	2	4	4	1	4	4	1	2	1	1	1	1	1	2	2	#NULL!	3	3	1	2	2	2	4	1	#NULL!	3	3	3	5	2
79	34	1	1	1	1	1	2	2	1	780	1	1	1	1	2	2	4	1	4	2	4	4	1	4	4	1	2	1	1	1	1	1	2	2	#NULL!	3	3	1	2	2	2	4	1	#NULL!	3	3	3	5	2
580	33	1	1	1	2	2	4	3	1	500	1	1	1	2	1	1	5	4	5	5	5	5	5	5	5	1	1	2	1	1	1	1	2	2	#NULL!	3	3	1	3	1	7	3	1	#NULL!	3	3	1	4	1
294	35	1	1	2	2	3	2	3	2	900	1	1	2	5	2	2	4	2	4	3	2	4	1	1	1	1	2	2	2	2	2	2	1	2	#NULL!	3	4	3	4	2	5	3	1	#NULL!	3	4	3	4	2
294	35	1	1	2	2	3	2	3	2	600	1	1	2	5	2	2	4	2	4	3	2	4	1	1	1	1	2	2	2	2	2	2	1	2	#NULL!	3	4	3	4	2	5	3	1	#NULL!	3	4	3	4	2
363	28	1	1	1	4	2	4	2	2	780	1	2	2	3	2	2	5	2	5	2	4	5	2	1	1	1	2	1	2	1	2	1	2	1	#NULL!	2	4	3	3	2	4	4	1	#NULL!	2	4	3	3	2
424	24	2	1	1	4	2	4	2	2	3934	1	2	2	3	2	2	4	2	5	3	5	4	1	1	1	1	2	2	2	2	2	1	1	2	#NULL!	2	4	3	3	1	7	4	1	#NULL!	2	4	3	3	1
201	35	2	3	2	4	2	4	2	2	600	1	1	1	1	2	2	4	2	2	2	5	5	1	1	1	1	2	2	2	1	2	2	2	2	4	4	1	1	3	4	5	2	1	4	4	1	4	1	4
27	22	2	1	1	1	2	1	4	2	3000	1	1	1	2	1	1	5	1	5	1	4	5	1	1	4	1	2	2	2	1	2	1	1	2	#NULL!	3	2	3	3	2	5	3	2	#NULL!	3	2	3	3	2
27	22	2	1	1	1	2	1	4	2	3000	1	1	2	2	1	1	5	1	5	1	4	5	1	1	4	1	2	2	2	1	2	1	1	2	#NULL!	3	2	3	3	2	5	3	2	#NULL!	3	2	3	3	2
19	22	2	3	1	4	1	2	4	2	3000	1	2	2	5	2	2	4	1	4	2	4	3	1	4	4	1	1	1	1	1	1	1	1	2	2	1	4	3	3	2	2	4	2	2	1	4	3	3	2
247	23	1	1	1	2	3	3	4	1	1000	1	1	2	2	2	2	2	1	1	2	1	2	2	1	2	2	2	2	2	2	2	2	2	2	#NULL!	2	4	1	3	2	2	3	3	#NULL!	2	4	3	4	2
247	23	1	1	1	2	3	3	4	1	1000	1	1	2	2	2	2	2	1	1	2	1	2	2	1	2	2	2	2	2	2	2	2	2	2	#NULL!	2	4	1	3	2	2	3	3	#NULL!	2	4	3	4	2
353	24	1	1	1	3	2	4	2	2	3900	1	2	2	4	2	2	5	2	4	2	4	4	2	2	2	1	2	2	2	1	2	1	1	2	#NULL!	1	1	4	4	1	5	4	4	#NULL!	1	1	4	4	1
65	20	1	1	1	1	3	2	4	2	2000	1	1	1	5	2	2	3	2	4	2	2	3	1	1	1	1	2	2	2	2	2	1	1	2	#NULL!	3	3	2	2	2	3	4	1	#NULL!	3	3	2	5	2
32	20	2	1	1	1	2	4	3	2	900	1	1	2	2	2	2	5	4	4	4	5	4	2	2	3	1	2	2	2	2	2	1	1	1	#NULL!	7	4	1	3	2	2	1	1	#NULL!	4	4	5	7	2
32	20	2	1	1	1	2	4	3	2	5050	1	1	2	2	2	2	5	4	4	4	5	4	2	2	3	1	2	2	2	2	2	1	1	1	#NULL!	7	4	1	3	2	2	1	1	#NULL!	4	4	5	7	2
346	28	2	1	1	4	2	4	2	2	780	1	2	1	2	2	2	5	2	4	4	4	5	3	2	2	1	2	2	2	1	2	1	2	2	#NULL!	1	4	3	3	2	7	4	1	#NULL!	1	4	3	3	2
57	27	1	1	1	1	2	4	4	2	990	1	1	1	1	2	2	1	5	5	1	5	5	5	5	1	1	1	1	1	1	1	1	1	1	#NULL!	3	3	3	2	2	7	3	3	#NULL!	3	3	3	5	2
50	30	2	1	1	1	1	3	3	2	2000	1	2	2	1	2	2	4	1	4	2	4	4	4	1	4	1	1	1	1	1	2	1	2	2	#NULL!	2	4	3	2	2	6	2	2	#NULL!	2	4	3	5	2
50	30	2	1	1	1	1	3	3	2	2000	1	2	2	1	2	2	4	1	4	2	4	4	4	1	4	1	1	1	1	1	2	1	2	2	#NULL!	2	4	3	2	2	6	2	2	#NULL!	2	4	3	5	2
653	24	2	1	1	2	3	4	2	2	900	1	1	2	2	1	2	5	4	5	5	5	5	1	1	4	2	1	2	2	1	2	2	1	1	#NULL!	3	3	3	2	1	6	2	3	#NULL!	3	3	3	5	1
562	31	1	1	1	2	2	3	1	1	930	1	2	1	2	1	1	4	4	3	3	3	3	3	3	3	1	1	2	2	2	2	2	2	1	#NULL!	3	2	1	2	3	2	3	3	#NULL!	3	2	3	5	3
124	27	2	1	2	2	1	4	2	2	3600	1	1	1	2	1	2	4	1	4	1	4	4	1	1	1	1	2	2	2	2	2	1	1	2	#NULL!	2	3	3	3	4	7	2	2	#NULL!	2	3	3	5	4
552	43	1	2	1	5	3	2	3	2	590	1	1	2	3	1	2	2	1	4	4	4	5	3	1	2	1	1	1	2	1	1	1	1	1	1	3	4	3	3	4	4	1	1	1	3	4	3	3	4
65	20	1	1	1	1	3	2	4	2	2000	1	1	2	5	2	2	3	2	4	2	2	3	1	1	1	1	2	2	2	2	2	1	1	2	#NULL!	3	3	2	2	2	3	4	1	#NULL!	3	3	2	5	2
193	56	2	2	2	2	2	1	4	2	990	1	2	1	1	2	2	5	1	5	4	4	4	1	1	1	1	2	2	2	2	2	2	1	2	3	2	3	1	2	1	2	4	1	3	2	3	3	5	1
193	56	2	2	2	2	2	1	4	2	990	1	2	1	1	2	2	5	1	5	4	4	4	1	1	1	1	2	2	2	2	2	2	1	2	3	2	3	1	2	1	2	4	1	3	2	3	3	5	1
282	30	2	1	1	5	2	4	2	1	3941	1	2	1	2	2	2	5	1	4	3	5	4	1	3	3	1	2	2	1	2	2	1	2	2	#NULL!	3	3	3	3	1	7	3	1	#NULL!	3	3	3	3	1
452	26	1	1	1	4	2	4	2	2	3000	1	2	1	2	2	2	3	3	3	5	4	4	3	5	5	1	1	2	1	1	2	2	2	2	#NULL!	3	1	3	3	4	7	4	1	#NULL!	3	1	3	3	4
9	30	2	3	1	4	2	3	4	2	4000	1	1	1	3	2	2	5	2	5	4	5	5	2	4	5	1	2	2	1	2	2	1	1	1	1	3	3	3	3	1	6	4	1	1	3	3	3	3	1
9	30	2	3	1	4	2	3	4	2	3158	1	1	1	3	2	2	5	2	5	4	5	5	2	4	5	1	2	2	1	2	2	1	1	1	1	3	3	3	3	1	6	4	1	1	3	3	3	3	1
68	35	1	3	1	2	2	2	3	2	1500	1	1	2	1	2	2	4	4	2	4	1	5	3	3	4	1	1	1	1	1	1	1	2	2	1	1	4	3	3	2	6	4	1	1	1	4	3	3	2
68	35	1	3	1	2	2	2	3	2	600	1	1	2	1	2	2	4	4	2	4	1	5	3	3	4	1	1	1	1	1	1	1	2	2	1	1	4	3	3	2	6	4	1	1	1	4	3	3	2
48	39	2	2	2	1	1	1	2	2	2000	1	1	2	2	2	2	4	1	4	2	4	4	4	4	4	1	1	1	1	1	1	1	1	2	3	3	3	1	3	1	5	4	1	3	3	3	3	4	1
48	39	2	2	2	1	1	1	2	2	900	1	1	2	2	2	2	4	1	4	2	4	4	4	4	4	1	1	1	1	1	1	1	1	2	3	3	3	1	3	1	5	4	1	3	3	3	3	4	1
570	34	1	1	1	2	2	3	4	1	2800	1	2	1	1	1	1	3	5	3	3	3	3	4	4	4	2	1	1	1	1	1	1	1	2	#NULL!	2	3	4	4	1	2	2	1	#NULL!	2	3	5	7	1
36	21	1	1	1	2	1	3	2	2	930	1	1	2	2	2	2	4	2	4	2	4	4	1	2	2	1	1	2	1	1	2	1	2	2	#NULL!	4	4	1	3	2	5	3	1	#NULL!	4	4	3	4	2
36	21	1	1	1	2	1	3	2	2	550	1	1	2	2	2	2	4	2	4	2	4	4	1	2	2	1	1	2	1	1	2	1	2	2	#NULL!	4	4	1	3	2	5	3	1	#NULL!	4	4	3	4	2
180	33	1	1	2	4	2	4	2	2	3800	1	2	2	1	2	2	5	1	2	2	4	4	1	1	1	1	2	2	2	1	2	1	2	2	#NULL!	7	2	3	3	1	6	4	1	#NULL!	4	2	3	3	1
180	33	1	1	2	4	2	4	2	2	990	1	2	2	1	2	2	5	1	2	2	4	4	1	1	1	1	2	2	2	1	2	1	2	2	#NULL!	7	2	3	3	1	6	4	1	#NULL!	4	2	3	3	1
305	25	2	1	1	5	2	3	2	2	930	1	2	2	2	2	2	4	2	5	1	4	4	2	2	1	1	2	2	2	2	2	1	2	2	#NULL!	3	4	2	3	2	7	4	1	#NULL!	3	4	2	4	2
228	22	2	2	1	4	3	3	1	2	1500	1	1	2	2	2	2	5	1	5	1	2	5	1	1	1	1	2	2	2	2	1	1	1	2	2	2	4	4	4	2	4	2	1	2	2	4	4	7	2
167	24	1	1	1	4	2	4	1	2	3000	1	2	2	1	2	2	4	2	4	2	4	4	2	2	2	1	2	2	2	2	2	1	2	2	#NULL!	7	3	1	3	2	2	3	2	#NULL!	4	3	3	3	2
167	24	1	1	1	4	2	4	1	2	3000	1	2	2	1	2	2	4	2	4	2	4	4	2	2	2	1	2	2	2	2	2	1	2	2	#NULL!	7	3	1	3	2	2	3	2	#NULL!	4	3	3	3	2
26	21	2	1	1	3	1	4	1	2	1000	1	1	2	2	2	2	4	2	4	2	4	4	2	2	2	1	1	1	1	1	2	2	2	2	#NULL!	2	4	3	3	2	4	4	2	#NULL!	2	4	3	3	2
26	21	2	1	1	3	1	4	1	2	1000	1	1	2	2	2	2	4	2	4	2	4	4	2	2	2	1	1	1	1	1	2	2	2	2	#NULL!	2	4	3	3	2	4	4	2	#NULL!	2	4	3	3	2
503	32	2	2	1	2	1	3	2	2	3000	1	1	2	1	1	2	1	4	1	1	4	1	4	4	4	2	2	2	2	1	2	2	2	2	2	2	4	1	3	3	1	4	3	2	2	4	3	3	3
297	24	2	2	2	4	2	3	3	2	1500	1	2	2	5	2	2	5	2	4	1	3	4	2	2	2	1	1	2	2	1	2	1	2	2	2	2	1	3	1	3	1	3	2	1	1	4	3	3	3
10	20	1	1	1	5	2	4	2	2	500	1	2	2	1	2	2	4	1	4	1	4	5	1	1	1	1	1	2	1	2	2	2	1	1	#NULL!	4	3	1	3	2	7	2	1	#NULL!	4	3	1	4	2
62	24	1	1	1	2	3	3	3	2	500	1	1	2	1	2	2	2	2	4	2	2	2	2	2	2	1	2	2	1	2	2	2	2	2	#NULL!	3	4	3	2	1	3	3	1	#NULL!	3	4	3	5	1
432	25	1	1	1	5	2	4	2	2	780	1	1	2	2	2	2	2	2	4	2	4	4	3	3	3	1	2	2	1	1	2	2	1	2	#NULL!	3	4	1	2	2	2	3	3	#NULL!	3	4	3	5	2
655	39	1	2	1	2	2	1	4	1	590	1	1	2	4	1	1	1	1	2	2	2	1	1	1	2	1	2	2	1	1	1	2	1	2	1	1	4	1	2	4	2	3	2	1	1	4	2	5	4
170	30	2	2	2	5	3	3	1	2	2000	2	1	2	4	2	2	2	2	1	2	2	4	3	3	3	1	1	1	2	1	1	1	1	2	2	3	3	1	2	2	2	2	3	2	3	3	3	5	2
170	30	2	2	2	5	3	3	1	2	2000	2	1	2	4	2	2	2	2	1	2	2	4	3	3	3	1	1	1	2	1	1	1	1	2	2	3	3	1	2	2	2	2	3	2	3	3	3	5	2
169	19	1	2	2	2	1	3	2	2	500	1	1	1	1	1	2	2	1	4	2	2	2	2	3	3	2	1	1	2	2	2	1	2	1	2	2	2	2	2	3	3	2	3	2	2	2	2	5	3
169	19	1	2	2	2	1	3	2	2	500	1	1	1	1	1	2	2	1	4	2	2	2	2	3	3	2	1	1	2	2	2	1	2	1	2	2	2	2	2	3	3	2	3	2	2	2	2	5	3
23	40	1	2	1	2	2	2	1	2	3000	1	2	2	2	1	1	4	2	4	2	4	2	4	1	4	1	2	1	1	1	2	1	1	2	3	2	3	1	2	2	2	3	2	3	2	3	2	5	2
23	40	2	2	1	2	2	2	1	2	780	1	2	2	2	1	1	4	2	4	2	4	2	4	1	4	1	2	1	1	1	2	1	1	2	3	2	3	1	2	2	2	3	2	3	2	3	2	5	2
9	19	1	1	1	3	3	4	4	2	900	1	2	2	1	2	1	5	5	5	2	2	5	1	1	2	1	2	2	2	2	1	2	1	1	#NULL!	7	3	4	4	1	3	1	1	#NULL!	4	3	5	7	1
282	30	2	1	1	5	2	4	2	1	3941	1	2	1	2	2	2	5	1	4	3	5	4	1	3	3	1	2	2	1	2	2	1	2	2	#NULL!	3	3	3	3	1	7	3	1	#NULL!	3	3	3	4	1
411	25	2	1	1	4	2	4	2	2	700	1	2	2	1	2	2	5	2	4	2	4	5	2	1	4	1	2	2	2	1	2	1	1	1	#NULL!	3	4	2	3	2	7	4	1	#NULL!	3	4	2	4	2
230	19	2	1	1	4	2	2	4	2	600	1	1	1	3	2	2	5	3	4	3	4	4	2	2	2	2	2	2	1	1	2	1	2	2	#NULL!	2	4	2	3	2	7	4	2	#NULL!	2	4	2	4	2
230	19	2	1	1	4	2	2	4	2	600	1	1	1	3	2	2	5	3	4	3	4	4	2	2	2	2	2	2	1	1	2	1	2	2	#NULL!	2	4	2	3	2	7	4	2	#NULL!	2	4	2	4	2
369	24	2	1	1	4	2	4	2	2	3158	1	2	1	4	2	2	5	2	4	2	5	4	2	5	2	1	2	2	1	1	2	1	1	2	#NULL!	2	4	2	3	2	7	4	2	#NULL!	2	4	2	4	2
523	41	1	2	1	2	2	3	4	2	4600	1	2	1	1	2	2	5	4	5	4	4	5	4	4	5	1	1	1	1	1	1	1	1	1	2	2	4	1	4	3	1	4	2	2	2	4	3	4	3
542	44	2	2	1	1	1	2	2	1	930	1	1	1	1	1	1	4	3	4	4	4	4	2	2	2	1	2	2	2	2	2	1	1	2	4	3	4	3	2	1	3	1	2	4	3	4	3	5	1
516	28	1	1	1	2	2	4	2	2	500	1	2	1	2	1	2	3	1	4	3	4	4	4	4	4	1	2	2	2	1	2	1	2	2	#NULL!	3	4	3	4	2	5	1	3	#NULL!	3	4	3	4	2
635	19	1	1	1	1	1	2	4	2	600	1	2	2	2	2	2	3	5	3	3	3	3	5	5	5	2	2	2	1	1	1	2	2	2	#NULL!	3	1	4	1	3	5	4	3	#NULL!	3	1	4	1	3
476	36	1	1	1	2	1	4	2	2	600	1	1	2	1	1	2	5	4	4	3	5	5	1	1	1	1	2	2	2	2	2	1	1	2	#NULL!	2	2	2	3	3	7	4	3	#NULL!	2	2	2	4	3
128	27	2	1	2	2	2	3	1	2	780	1	1	2	1	2	2	5	1	4	3	5	5	2	2	2	1	2	2	2	1	2	1	2	2	#NULL!	3	3	2	4	2	3	3	1	#NULL!	3	3	2	5	2
128	27	2	1	2	2	2	3	1	2	780	1	1	2	1	2	2	5	1	4	3	5	5	2	2	2	1	2	2	2	1	2	1	2	2	#NULL!	3	3	2	4	2	3	3	1	#NULL!	3	3	2	5	2
575	28	2	2	1	4	2	4	3	1	3158	1	1	1	2	1	1	4	5	4	5	5	5	5	5	5	1	1	1	1	1	1	1	2	2	1	7	3	4	4	1	6	1	1	1	4	3	1	1	1
42	30	1	2	2	2	1	4	2	2	900	1	1	2	1	2	2	5	2	4	4	5	5	2	1	4	1	2	2	2	1	2	1	1	2	3	2	3	1	2	2	2	2	3	3	2	3	3	5	2
42	30	1	2	2	2	1	4	2	2	5050	1	1	2	1	2	2	5	2	4	4	5	5	2	1	4	1	2	2	2	1	2	1	1	2	3	2	3	1	2	2	2	2	3	3	2	3	3	5	2
458	18	2	1	1	4	2	3	2	2	1000	1	2	1	1	1	2	5	1	4	1	4	5	1	1	4	1	2	1	2	1	1	1	2	2	#NULL!	3	4	3	3	2	7	4	1	#NULL!	3	4	3	3	2
12	19	1	1	1	5	2	1	5	2	5050	2	2	1	2	2	2	4	1	3	3	4	4	1	2	3	1	2	2	2	1	1	2	1	2	#NULL!	3	3	2	3	1	6	2	4	#NULL!	3	3	2	4	1
12	19	1	1	1	5	2	1	5	2	600	2	2	1	2	2	2	4	1	3	3	4	4	1	2	3	1	2	2	2	1	1	2	1	2	#NULL!	3	3	2	3	1	6	2	4	#NULL!	3	3	2	4	1
218	34	1	1	1	4	3	4	2	2	990	2	2	2	2	1	2	2	2	4	2	4	3	2	4	2	1	2	2	2	2	2	2	2	2	4	7	4	4	3	1	1	1	1	1	4	4	2	1	1
43	30	1	2	1	1	1	4	2	2	600	1	2	1	1	1	2	2	4	2	4	3	1	1	4	2	2	2	1	1	2	2	2	1	1	1	1	1	3	4	4	4	2	3	1	1	1	3	4	4
43	30	1	2	1	1	1	4	2	2	600	1	2	1	1	1	2	2	4	2	4	3	1	1	4	2	2	2	1	1	2	2	2	1	1	1	1	1	3	4	4	4	2	3	1	1	1	3	4	4
22	30	2	3	1	2	2	2	4	2	2000	1	2	2	1	2	2	4	1	4	3	4	1	4	4	1	1	1	1	1	1	1	1	1	2	2	3	3	1	2	2	2	3	2	2	3	3	3	5	2
22	30	2	3	1	2	2	2	4	2	2000	1	2	2	1	2	2	4	1	4	3	4	1	4	4	1	1	1	1	1	1	1	1	1	2	2	3	3	1	2	2	2	3	2	2	3	3	3	5	2
337	23	1	1	1	4	2	4	2	2	780	1	1	1	1	2	2	5	2	5	4	4	5	2	4	4	1	2	2	1	1	1	1	1	1	#NULL!	2	4	3	4	2	5	4	1	#NULL!	2	4	3	4	2
433	26	1	1	1	4	2	4	2	2	3158	1	2	1	2	2	2	4	2	4	4	3	5	1	4	3	1	2	2	1	1	2	1	1	2	#NULL!	3	3	3	4	2	6	4	1	#NULL!	3	3	3	4	2
6	27	1	1	1	1	1	4	2	2	900	1	2	2	4	2	2	4	4	4	4	4	5	2	2	3	1	1	1	1	1	1	1	1	2	#NULL!	3	4	3	3	2	7	4	1	#NULL!	3	4	3	3	2
6	27	1	1	1	1	1	4	2	2	5050	1	2	2	4	2	2	4	4	4	4	4	5	2	2	3	1	1	1	1	1	1	1	1	2	#NULL!	3	4	3	3	2	7	4	1	#NULL!	3	4	3	3	2
6	31	2	2	1	2	2	3	3	2	930	1	2	2	1	1	2	4	1	4	4	4	4	1	4	4	1	2	1	1	1	2	1	1	2	4	3	4	1	1	1	5	4	1	4	3	4	2	5	1
373	25	2	2	1	4	3	4	2	2	780	1	1	1	4	2	2	5	2	4	2	5	4	2	2	2	1	2	2	2	1	2	2	2	2	2	2	2	2	4	2	4	4	2	2	2	2	2	5	2
139	35	1	1	1	5	2	4	2	2	4000	1	1	2	1	1	2	2	5	5	5	3	5	5	2	2	1	2	1	2	1	1	1	1	2	#NULL!	7	3	2	3	2	7	1	3	#NULL!	4	3	2	4	2
139	35	1	1	1	5	2	4	2	2	3158	1	1	2	1	1	2	2	5	5	5	3	5	5	2	2	1	2	1	2	1	1	1	1	2	#NULL!	7	3	2	3	2	7	1	3	#NULL!	4	3	2	4	2
651	24	2	1	1	2	2	3	4	2	1000	1	1	1	2	1	1	4	4	4	3	4	4	4	4	4	1	2	1	1	1	1	1	2	2	#NULL!	1	4	1	4	3	5	4	3	#NULL!	1	4	1	4	3
359	29	1	1	2	5	2	4	2	2	600	1	2	2	2	2	2	5	2	4	3	5	4	2	2	4	1	2	1	2	2	2	1	1	2	#NULL!	2	2	3	4	4	3	3	1	#NULL!	2	2	3	4	4
82	38	1	2	1	1	3	2	3	2	4000	1	1	1	1	2	2	4	1	5	5	5	5	1	5	4	1	2	2	1	1	2	1	1	2	4	3	3	3	1	1	2	2	1	4	3	3	3	4	1
226	49	1	2	2	4	3	2	5	1	1500	1	1	1	2	1	2	5	2	4	2	5	5	2	3	3	1	1	1	1	1	2	1	1	2	3	3	3	3	3	1	4	4	1	3	3	3	3	3	1
46	25	2	1	2	4	2	4	1	2	3000	1	1	1	1	2	2	5	2	4	4	5	5	2	2	2	2	2	2	2	1	2	1	1	1	7	7	7	7	7	7	7	7	7	5	3	6	7	5	4
114	46	2	2	1	2	2	2	1	2	4000	2	1	2	1	2	1	5	1	5	3	5	4	1	1	1	1	2	2	1	2	1	2	2	2	7	7	7	7	7	7	7	7	7	5	3	6	7	5	4
114	46	2	2	1	2	2	2	1	2	4000	2	1	2	1	2	1	5	1	5	3	5	4	1	1	1	1	2	2	1	2	1	2	2	2	7	7	7	7	7	7	7	7	7	5	3	6	7	5	4
422	37	1	1	1	4	2	4	3	2	600	1	2	2	5	2	2	5	1	5	4	4	5	1	5	4	1	1	1	1	1	2	1	1	1	7	7	7	7	7	7	7	7	7	5	3	6	7	5	4
281	21	2	1	1	5	2	3	4	2	8000	1	2	2	3	2	2	5	1	3	3	4	4	2	2	1	1	1	2	1	1	2	1	2	2	7	7	7	7	7	7	7	7	7	5	3	6	7	5	4
281	21	2	1	1	5	2	3	4	2	550	1	2	2	3	2	2	5	1	3	3	4	4	2	2	1	1	1	2	1	1	2	1	2	2	7	7	7	7	7	7	7	7	7	5	3	6	7	5	4
401	25	2	1	1	4	2	4	2	2	1000	1	2	1	5	1	2	5	4	5	2	5	5	5	2	3	1	1	1	2	1	2	1	1	1	7	7	7	7	7	7	7	7	7	5	3	6	7	5	4
547	34	1	1	1	4	2	1	5	2	550	1	1	2	4	1	2	5	1	5	1	4	5	1	3	1	1	1	1	1	1	1	1	1	1	7	7	7	7	7	7	7	7	7	5	3	6	7	5	4
136	36	1	2	2	1	1	1	1	2	900	1	1	2	1	1	2	2	1	1	4	4	4	4	4	1	1	2	2	2	2	2	1	2	1	7	7	7	7	7	7	7	7	7	5	3	6	7	5	4
612	25	1	1	1	2	2	4	2	1	4500	1	2	2	1	1	1	4	4	4	4	4	4	4	4	4	1	2	1	1	1	1	1	2	2	7	7	7	7	7	7	7	7	7	5	3	6	7	5	4
521	26	2	1	1	1	1	3	2	2	4600	1	1	1	2	1	2	4	3	5	4	5	4	4	4	4	1	2	1	1	1	1	1	1	1	7	7	7	7	7	7	7	7	7	5	3	6	7	5	4
200	40	1	2	2	4	2	4	2	2	600	1	2	1	1	2	2	5	2	1	1	5	5	2	2	2	1	2	2	2	1	2	1	2	2	7	7	7	7	7	7	7	7	7	5	3	6	7	5	4
200	40	1	2	2	4	2	4	2	2	600	1	2	1	1	2	2	5	2	1	1	5	5	2	2	2	1	2	2	2	1	2	1	2	2	7	7	7	7	7	7	7	7	7	5	3	6	7	5	4
136	36	1	2	2	1	1	1	1	2	900	1	1	2	1	1	2	2	1	1	4	4	4	4	4	1	1	2	2	2	2	2	1	2	1	7	7	7	7	7	7	7	7	7	5	3	6	7	5	4
408	23	2	1	1	5	1	4	2	2	4609	1	2	1	2	2	2	1	1	1	1	4	4	1	1	1	1	2	2	2	1	2	2	2	2	7	7	7	7	7	7	7	7	7	5	3	6	7	5	4
25	23	2	1	1	2	2	4	2	2	1000	1	1	2	2	2	2	4	1	5	2	4	4	1	1	3	1	1	2	2	1	1	1	1	1	7	7	7	7	7	7	7	7	7	5	3	6	7	5	4
181	18	2	1	1	4	2	3	4	1	500	1	2	1	1	2	2	4	2	2	1	1	4	1	1	1	1	2	2	2	1	2	1	2	2	7	7	7	7	7	7	7	7	7	5	3	6	7	5	4
181	18	2	1	1	4	2	3	4	1	500	1	2	1	1	2	2	4	2	2	1	1	4	1	1	1	1	2	2	2	1	2	1	2	2	7	7	7	7	7	7	7	7	7	5	3	6	7	5	4
549	26	2	1	1	3	1	4	2	2	600	1	1	1	1	1	2	5	4	3	2	1	5	1	2	2	1	1	2	2	1	1	1	1	2	7	7	7	7	7	7	7	7	7	5	3	6	7	5	4
439	35	1	2	1	5	1	4	5	2	5050	1	2	2	2	2	2	3	4	4	2	2	4	2	1	5	1	2	1	2	1	2	2	1	1	7	7	7	7	7	7	7	7	7	5	3	6	7	5	4
266	30	1	1	2	2	2	3	3	2	10000	1	1	2	4	1	2	2	2	4	2	2	4	2	4	2	1	2	2	1	2	2	1	1	2	7	7	7	7	7	7	7	7	7	5	3	6	7	5	4
266	30	1	1	2	2	2	3	3	2	600	1	1	2	4	1	2	2	2	4	2	2	4	2	4	2	1	2	2	1	2	2	1	1	2	7	7	7	7	7	7	7	7	7	5	3	6	7	5	4
293	45	1	2	2	3	2	2	5	2	1500	1	2	2	5	2	2	4	1	4	4	2	4	2	2	4	1	2	1	2	1	2	2	2	2	7	7	7	7	7	7	7	7	7	5	3	6	7	5	4
293	45	1	2	2	3	2	2	5	2	930	1	2	2	5	2	2	4	1	4	4	2	4	2	2	4	1	2	1	2	1	2	2	2	2	7	7	7	7	7	7	7	7	7	5	3	6	7	5	4
198	30	1	1	2	4	1	4	2	2	3800	1	2	2	1	2	2	5	2	2	2	2	5	2	1	1	1	2	2	2	1	2	1	2	2	7	7	7	7	7	7	7	7	7	5	3	6	7	5	4
198	30	1	1	2	4	1	4	2	2	990	1	2	2	1	2	2	5	2	2	2	2	5	2	1	1	1	2	2	2	1	2	1	2	2	7	7	7	7	7	7	7	7	7	5	3	6	7	5	4
153	29	2	1	2	4	2	3	1	2	990	1	1	1	1	2	2	4	1	2	1	4	5	1	2	2	1	1	2	2	1	2	1	2	2	7	7	7	7	7	7	7	7	7	5	3	6	7	5	4
153	29	2	1	2	4	2	3	1	2	990	1	1	1	1	2	2	4	1	2	1	4	5	1	2	2	1	1	2	2	1	2	1	2	2	7	7	7	7	7	7	7	7	7	5	3	6	7	5	4
112	37	2	2	1	1	1	4	2	2	1500	1	2	2	1	1	2	2	2	3	2	2	1	1	2	2	1	2	2	2	2	1	1	2	2	7	7	7	7	7	7	7	7	7	5	3	6	7	5	4
112	37	1	2	1	1	1	4	2	2	1500	1	2	2	1	1	2	2	2	3	2	2	1	1	2	2	1	2	2	2	2	1	1	2	2	7	7	7	7	7	7	7	7	7	5	3	6	7	5	4
25	23	2	1	1	2	2	4	2	2	5050	1	1	2	2	2	2	4	1	5	2	4	4	1	1	3	1	1	2	2	1	1	1	1	1	7	7	7	7	7	7	7	7	7	5	3	6	7	5	4
135	35	2	2	2	1	1	2	4	2	5050	1	2	2	1	1	2	2	1	1	1	1	4	1	4	4	1	2	2	2	2	2	1	1	2	7	7	7	7	7	7	7	7	7	5	3	6	7	5	4
135	35	2	2	2	1	1	2	4	2	5050	1	2	2	1	1	2	2	1	1	1	1	4	1	4	4	1	2	2	2	2	2	1	1	2	7	7	7	7	7	7	7	7	7	5	3	6	7	5	4
85	41	1	2	1	4	3	2	3	2	900	1	1	1	1	1	2	2	4	2	4	3	4	4	2	2	1	2	2	1	1	2	1	1	2	4	7	4	3	4	2	2	4	2	1	3	4	3	1	2
541	43	1	2	1	4	2	4	2	2	5050	1	2	1	2	1	2	3	3	3	3	3	3	3	3	3	1	1	2	1	1	2	2	1	1	2	2	1	4	2	4	3	4	2	2	1	1	4	2	4
34	21	1	1	1	2	1	4	2	2	4500	1	1	1	1	2	2	5	2	5	5	5	5	1	1	5	1	2	2	2	1	2	1	2	2	#NULL!	3	4	3	3	3	3	4	2	#NULL!	3	4	3	4	3
34	21	1	1	1	2	1	4	2	2	4500	1	1	2	1	2	2	5	2	5	5	5	5	1	1	5	1	2	2	2	1	2	1	2	2	#NULL!	3	4	3	3	3	3	4	2	#NULL!	3	4	3	4	3
2	20	2	1	1	4	2	4	4	2	1000	1	2	1	1	2	2	5	2	3	4	4	4	2	2	2	1	2	2	2	2	2	1	1	2	#NULL!	3	4	3	3	3	3	4	2	#NULL!	3	4	3	4	3
2	20	2	1	1	4	2	4	4	2	590	1	2	1	1	2	2	5	2	3	4	4	4	2	2	2	1	2	2	2	2	2	1	1	2	#NULL!	3	4	3	3	3	3	4	2	#NULL!	3	4	3	4	3
28	20	2	1	1	2	2	4	1	2	2400	1	1	1	2	2	2	5	2	3	4	4	4	2	2	2	1	2	2	2	1	2	1	1	2	#NULL!	3	4	3	3	3	3	4	2	#NULL!	3	4	3	4	3
28	20	2	1	1	2	2	4	1	2	500	1	1	2	2	2	2	5	2	3	4	4	4	2	2	2	1	2	2	2	1	2	1	1	2	#NULL!	3	4	3	3	3	3	4	2	#NULL!	3	4	3	4	3
550	25	1	1	1	2	2	3	3	2	590	1	1	2	1	1	2	5	4	3	2	1	4	1	2	1	1	2	1	2	1	2	1	2	1	#NULL!	2	3	3	3	4	4	4	4	#NULL!	2	3	3	4	4
220	45	2	3	1	4	3	2	1	2	1000	1	1	1	1	2	2	4	1	4	4	2	4	1	2	4	1	2	2	1	1	2	1	2	2	4	4	4	3	4	1	4	1	4	4	4	4	3	1	1
188	39	1	2	1	2	1	4	2	2	4500	1	2	1	1	2	2	4	1	1	2	2	5	1	2	2	1	2	2	2	1	2	1	2	2	2	2	1	4	2	1	6	4	4	3	1	1	4	2	1
174	33	1	2	2	2	2	3	2	2	1890	1	1	2	1	1	2	4	1	4	1	4	4	1	1	1	1	2	2	2	2	2	1	1	2	2	2	1	4	2	4	3	3	3	3	1	1	4	2	4
556	22	1	1	1	2	1	3	4	2	800	1	1	1	4	1	2	5	3	5	1	4	4	5	3	3	1	2	2	2	1	1	2	1	2	#NULL!	3	4	4	4	2	4	4	1	#NULL!	3	4	4	4	2
352	28	1	1	1	5	3	4	2	2	700	1	2	2	4	2	2	5	3	4	4	4	4	1	1	3	1	2	2	1	1	1	1	1	2	#NULL!	3	3	3	4	3	6	4	1	#NULL!	3	3	3	4	3
61	29	1	2	1	4	3	2	3	2	990	1	1	1	1	1	2	5	4	4	5	5	5	4	4	4	1	2	2	2	2	1	1	2	2	4	7	4	4	4	4	2	1	2	1	4	4	4	1	1
534	22	1	1	1	2	2	3	3	2	1500	1	2	1	1	1	2	4	1	4	5	4	5	2	2	2	1	2	2	2	2	2	1	1	1	#NULL!	3	4	2	4	1	4	4	3	#NULL!	3	4	2	5	1
591	22	1	1	2	2	3	4	1	1	990	1	1	1	2	1	1	4	5	4	4	4	4	4	4	4	1	2	1	1	2	1	1	1	2	2	2	1	4	3	4	1	2	1	1	1	4	6	3	4
5	20	2	1	1	5	2	4	3	2	930	1	1	2	1	2	2	1	4	2	2	4	4	2	2	2	1	2	2	2	2	2	1	2	2	#NULL!	3	4	3	4	4	6	1	3	#NULL!	3	4	3	4	4
5	20	2	1	1	5	2	4	3	2	930	1	1	2	1	2	2	1	4	2	2	4	4	2	2	2	1	2	2	2	2	2	1	2	2	#NULL!	3	4	3	4	4	6	1	3	#NULL!	3	4	3	4	4
583	22	1	1	1	2	2	3	2	1	990	1	2	1	2	1	1	5	4	5	5	5	5	5	5	5	1	2	1	1	1	1	1	2	2	#NULL!	3	4	3	4	3	4	4	1	#NULL!	3	4	3	4	3
324	20	2	1	1	1	1	3	2	2	1000	1	2	1	1	2	2	5	3	5	4	3	4	2	3	5	1	2	2	1	1	1	1	1	1	#NULL!	3	4	3	4	3	4	4	1	#NULL!	3	4	3	4	3
347	24	2	1	1	4	2	4	2	2	3934	1	2	1	2	2	2	5	3	4	4	4	4	1	3	3	1	2	2	2	1	1	1	1	2	#NULL!	3	4	3	4	3	4	4	1	#NULL!	3	4	3	4	3
340	27	1	1	1	2	2	4	2	2	700	1	2	2	2	2	2	5	5	4	4	4	4	2	1	3	1	2	2	1	1	1	1	2	2	#NULL!	3	4	3	4	3	4	4	1	#NULL!	3	4	3	4	3
449	23	1	1	2	5	1	1	5	2	990	1	2	2	2	2	2	4	3	4	4	4	4	1	3	3	1	2	2	2	1	2	1	1	2	#NULL!	3	4	3	4	3	4	4	1	#NULL!	3	4	3	4	3
637	26	1	1	1	2	2	4	1	1	600	1	1	2	2	1	1	4	3	4	4	4	4	3	4	4	1	2	2	1	1	2	1	2	2	#NULL!	7	4	3	4	2	4	1	3	#NULL!	4	4	3	4	2
466	62	1	2	1	2	1	2	3	1	1000	1	1	1	1	1	2	4	3	4	4	4	4	3	3	3	1	1	2	2	2	2	2	1	2	2	2	1	3	3	3	6	4	4	4	1	1	1	3	3
587	17	1	1	1	1	2	3	3	2	500	1	1	1	2	1	1	4	5	4	4	4	4	3	3	3	1	2	1	1	1	1	1	2	2	4	7	4	3	3	3	1	1	1	1	4	4	3	1	1
391	26	1	1	1	4	2	4	2	2	600	1	2	2	2	1	2	4	2	4	3	3	3	2	2	2	1	2	2	2	1	1	1	1	1	#NULL!	3	4	3	4	3	6	4	1	#NULL!	3	4	3	4	3
402	20	1	1	1	5	2	3	4	2	5050	1	2	1	1	2	2	2	2	2	4	2	4	2	2	2	1	2	1	2	1	2	2	1	1	#NULL!	3	4	3	4	3	6	4	1	#NULL!	3	4	3	4	3
85	41	1	2	1	4	3	2	3	2	4000	1	1	1	1	1	2	2	4	2	4	3	4	4	2	2	1	2	2	1	1	2	1	1	2	4	7	4	3	4	2	2	4	2	4	3	4	3	1	2
394	24	2	1	1	4	2	4	2	2	1000	1	1	2	1	1	1	1	1	5	2	4	2	4	2	2	1	1	2	2	2	2	2	1	2	#NULL!	3	3	3	3	3	7	4	3	#NULL!	3	3	3	3	3
380	25	1	1	1	4	3	4	2	1	3934	1	1	1	1	1	2	5	2	5	3	5	5	2	5	2	1	2	1	1	1	2	1	1	1	4	3	4	3	4	4	6	4	1	2	3	4	3	2	4
592	51	1	1	1	4	2	3	2	2	550	1	2	1	2	2	1	2	4	5	4	4	4	4	5	5	1	2	2	2	1	1	1	2	2	4	3	4	3	4	4	6	4	1	2	3	4	3	2	4
546	22	2	1	1	2	2	3	4	1	2500	1	2	2	1	1	2	3	5	3	3	3	3	4	4	4	2	2	2	1	1	1	1	2	2	#NULL!	3	4	1	2	4	2	4	3	#NULL!	3	4	3	5	4
254	25	1	2	1	2	2	4	4	2	930	1	2	1	1	2	2	4	2	4	2	4	4	2	4	2	1	2	2	1	1	2	1	2	2	2	7	4	3	3	3	1	4	1	1	3	4	3	3	3
254	25	1	2	1	2	2	4	4	2	590	1	2	1	1	2	2	4	2	4	2	4	4	2	4	2	1	2	2	1	1	2	1	2	2	2	7	4	3	3	3	1	4	1	1	3	4	3	3	3
111	35	2	2	2	1	1	1	4	2	990	1	1	1	2	2	2	4	1	4	1	4	4	1	1	1	1	2	2	2	2	2	1	1	2	3	3	3	4	3	3	4	4	1	3	3	3	4	3	3
111	35	2	2	2	1	1	1	4	2	990	1	1	1	2	2	2	4	1	4	1	4	4	1	1	1	1	2	2	2	2	2	1	1	2	3	3	3	4	3	3	4	4	1	3	3	3	4	3	3
307	45	2	2	1	4	3	1	1	2	1000	1	1	1	2	2	2	5	1	5	1	2	4	1	1	5	1	2	2	2	1	2	1	2	2	4	4	4	4	3	3	4	1	1	4	4	4	4	3	3
171	24	2	1	2	2	2	4	2	2	600	1	2	2	1	1	2	2	1	4	1	4	1	1	1	2	1	2	2	2	2	2	1	1	2	#NULL!	3	3	3	4	3	6	4	3	#NULL!	3	3	3	4	3
171	24	2	1	2	2	2	4	2	2	600	1	2	1	1	1	2	2	1	4	1	4	1	1	1	2	1	2	2	2	2	2	1	1	2	#NULL!	3	3	3	4	3	6	4	3	#NULL!	3	3	3	4	3
192	30	2	1	2	2	1	4	2	2	3000	1	2	2	1	2	2	5	1	1	2	1	4	2	2	2	1	2	2	2	1	2	1	2	2	#NULL!	7	3	3	3	1	4	4	4	#NULL!	4	3	3	4	1
192	30	2	1	2	2	1	4	2	2	3000	1	2	2	1	2	2	5	1	1	2	1	4	2	2	2	1	2	2	2	1	2	1	2	2	#NULL!	7	3	3	3	1	4	4	4	#NULL!	4	3	3	4	1
41	30	1	2	2	2	2	4	2	2	990	1	1	1	1	2	1	2	4	1	2	2	5	5	1	1	1	1	2	2	2	1	2	1	2	2	2	4	1	4	3	1	4	4	2	2	4	4	7	3
442	24	1	1	1	2	1	4	2	2	930	1	2	2	1	2	2	4	2	2	2	4	4	2	2	4	1	1	1	2	1	1	1	1	1	#NULL!	3	3	3	4	3	5	3	2	#NULL!	3	3	3	4	3
97	27	1	1	2	4	3	4	4	2	900	1	2	1	1	1	1	5	4	3	3	5	4	1	1	1	1	1	2	2	2	1	1	2	1	#NULL!	3	4	2	4	3	5	2	3	#NULL!	3	4	2	5	3
97	27	1	1	2	4	3	4	4	2	4000	1	2	1	1	1	1	5	4	3	3	5	4	1	1	1	1	1	2	2	2	1	1	2	1	#NULL!	3	4	2	4	3	5	2	3	#NULL!	3	4	2	5	3
291	32	2	2	2	3	2	1	1	2	780	1	1	1	1	1	2	4	4	4	4	2	4	4	4	3	1	2	2	1	1	1	1	1	2	3	3	4	4	4	1	4	4	1	3	3	4	4	4	1
291	32	2	2	2	3	2	1	1	2	780	1	1	1	1	1	2	4	4	4	4	2	4	4	4	3	1	2	2	1	1	1	1	1	2	3	3	4	4	4	1	4	4	1	3	3	4	4	4	1
327	26	1	2	1	4	2	4	2	2	3158	1	1	1	3	2	2	4	4	4	2	5	4	3	4	4	1	2	2	1	1	1	1	2	1	3	3	3	4	4	2	4	4	1	3	3	3	4	4	2
360	29	1	2	1	4	2	4	2	2	600	1	2	2	4	2	2	4	2	4	4	5	4	4	2	4	1	1	2	2	1	1	1	1	1	4	3	4	3	3	3	3	4	1	4	3	4	3	3	3
290	36	2	2	2	3	1	1	1	2	1800	1	2	1	2	2	2	4	1	4	2	4	4	3	4	4	1	2	1	1	2	2	1	1	2	4	3	3	3	3	3	4	4	1	4	3	3	3	3	3
290	36	2	2	2	3	1	1	1	2	550	1	2	1	2	2	2	4	1	4	2	4	4	3	4	4	1	2	1	1	2	2	1	1	2	4	3	3	3	3	3	4	4	1	4	3	3	3	3	3
277	28	2	3	1	4	3	4	2	2	3800	1	1	2	2	2	2	4	1	4	1	4	5	1	1	1	1	2	2	2	2	2	1	1	2	3	7	4	1	4	4	1	1	4	3	4	4	3	4	4
277	28	2	3	1	4	3	4	2	2	990	1	1	2	2	2	2	4	1	4	1	4	5	1	1	1	1	2	2	2	2	2	1	1	2	3	7	4	1	4	4	1	1	4	3	4	4	3	4	4
280	37	1	1	1	4	3	3	4	2	2000	1	2	2	2	2	2	4	1	2	2	4	2	2	2	4	1	2	2	2	2	1	1	1	1	#NULL!	3	4	4	4	3	4	3	1	#NULL!	3	4	4	4	3
280	37	1	1	1	4	3	3	4	2	1000	1	2	2	2	2	2	4	1	2	2	4	2	2	2	4	1	2	2	2	2	1	1	1	1	#NULL!	3	4	4	4	3	4	3	1	#NULL!	3	4	4	4	3
532	31	1	1	1	1	1	4	4	2	3000	1	2	2	1	2	2	4	1	4	4	4	4	2	2	2	1	1	2	2	2	1	1	1	1	#NULL!	2	4	3	4	4	6	2	3	#NULL!	2	4	3	4	4
89	35	1	2	1	2	3	3	3	1	600	1	1	2	1	2	2	4	3	4	4	5	5	2	2	2	1	1	1	2	1	1	1	1	2	2	3	3	4	4	4	6	2	3	4	1	3	4	1	4
197	28	2	1	2	2	2	4	2	2	600	1	2	1	1	2	2	5	2	2	2	2	5	1	1	1	1	2	2	2	1	2	1	2	2	#NULL!	7	3	4	4	1	4	4	1	#NULL!	4	3	5	7	1
197	28	2	1	2	2	2	4	2	2	600	1	2	1	1	2	2	5	2	2	2	2	5	1	1	1	1	2	2	2	1	2	1	2	2	#NULL!	7	3	4	4	1	4	4	1	#NULL!	4	3	5	7	1
248	23	1	1	1	4	2	3	4	2	2700	1	1	2	1	2	2	5	1	5	1	5	5	1	1	1	1	2	2	2	1	2	1	2	2	#NULL!	4	4	4	4	4	4	4	1	#NULL!	4	4	4	4	4
248	23	1	1	1	4	2	3	4	2	2700	1	1	2	1	2	2	5	1	5	1	5	5	1	1	1	1	2	2	2	1	2	1	2	2	#NULL!	4	4	4	4	4	4	4	1	#NULL!	4	4	4	4	4
252	26	2	3	1	5	2	2	4	2	1900	1	1	2	2	2	2	4	2	5	2	2	5	2	2	1	1	2	2	2	1	2	2	2	1	4	4	3	4	4	1	4	4	1	4	4	3	4	4	1
252	26	2	3	1	5	2	2	4	2	1900	1	1	2	2	2	2	4	2	5	2	2	5	2	2	1	1	2	2	2	1	2	2	2	1	4	4	3	4	4	1	4	4	1	4	4	3	4	4	1
395	24	1	1	2	5	1	4	2	2	5050	1	2	1	4	1	2	5	1	5	4	4	4	1	1	2	1	2	2	2	2	2	1	1	1	#NULL!	3	4	3	4	4	4	3	1	#NULL!	3	4	3	4	4
311	25	1	1	1	4	2	4	2	2	3934	1	1	1	2	2	2	5	1	4	5	5	5	3	1	1	1	2	2	1	1	2	1	2	2	#NULL!	7	4	3	4	3	4	4	1	#NULL!	4	4	3	4	3
447	18	2	1	1	4	2	3	2	2	3000	1	2	1	1	2	2	4	1	5	2	5	5	1	1	5	1	1	1	1	1	1	1	1	1	#NULL!	7	4	3	3	3	6	4	1	#NULL!	4	4	3	3	3
539	19	1	1	1	2	2	2	3	2	990	1	2	2	2	1	2	4	3	4	4	3	3	3	3	4	1	2	2	2	2	2	2	1	1	#NULL!	7	4	3	4	3	4	4	2	#NULL!	4	4	3	4	3
519	21	2	1	1	2	2	3	2	2	600	1	1	1	1	2	2	5	3	5	4	4	4	5	4	5	1	2	1	1	2	2	1	1	1	#NULL!	3	4	2	4	4	6	4	3	#NULL!	3	4	2	1	4
41	30	1	2	2	2	2	4	2	2	990	1	1	2	1	2	1	2	4	1	2	2	5	5	1	1	1	1	2	2	2	1	2	1	2	2	2	4	1	4	3	1	4	4	2	2	4	4	7	3
220	45	2	3	1	4	3	2	1	2	1000	1	1	2	1	2	2	4	1	4	4	2	4	1	2	4	1	2	2	1	1	2	1	2	2	1	4	4	3	4	1	4	1	4	4	4	4	3	5	1
413	30	1	1	1	5	2	4	2	2	4609	1	2	1	1	1	2	5	2	4	2	4	4	2	2	2	1	2	2	2	1	2	1	2	1	#NULL!	7	4	3	4	3	6	4	1	#NULL!	4	4	3	4	3
416	24	1	1	1	4	2	4	2	2	3934	1	2	1	2	2	2	5	1	4	4	4	4	2	3	4	1	1	2	1	1	2	1	1	1	#NULL!	7	4	4	4	3	4	4	1	#NULL!	4	4	4	4	3
558	27	1	1	1	5	2	4	2	1	2500	1	1	2	1	1	2	4	3	4	4	4	4	3	3	3	1	1	1	2	2	2	1	1	2	#NULL!	4	4	3	4	3	4	4	3	#NULL!	4	4	3	4	3
614	29	2	1	1	2	2	3	3	1	990	1	2	1	2	1	1	4	5	4	4	4	4	4	4	4	1	2	2	1	1	1	1	2	2	#NULL!	3	4	3	4	4	4	4	3	#NULL!	3	4	3	4	4
537	21	2	1	1	2	2	3	2	2	1800	1	2	1	1	1	2	4	2	4	4	4	4	2	2	2	1	2	2	2	2	2	1	1	1	#NULL!	7	4	3	4	2	6	2	2	#NULL!	4	4	3	4	2
250	29	1	1	1	4	2	2	4	1	2900	1	1	2	2	1	2	2	4	2	2	4	4	2	2	4	1	1	2	2	1	1	2	1	2	#NULL!	6	3	3	4	3	6	3	3	#NULL!	3	3	3	4	3
250	29	1	1	1	4	2	2	4	1	2900	1	1	2	2	1	2	2	4	2	2	4	4	2	2	4	1	1	2	2	1	1	2	1	2	#NULL!	6	3	3	4	3	6	3	3	#NULL!	3	3	3	4	3
436	23	2	1	1	5	2	2	1	2	900	1	2	1	2	2	2	4	1	4	2	4	5	2	1	2	1	2	2	2	2	2	1	2	2	#NULL!	6	4	3	2	3	3	4	4	#NULL!	3	4	3	5	3
101	36	1	1	2	5	3	4	2	2	2700	1	1	2	1	2	2	3	4	4	3	4	5	1	2	1	1	1	1	2	1	2	1	1	2	#NULL!	7	4	3	3	4	3	2	3	#NULL!	4	4	3	4	4
101	36	1	1	2	5	3	4	2	2	2700	1	1	2	1	2	2	3	4	4	3	4	5	1	2	1	1	1	1	2	1	2	1	1	2	#NULL!	7	4	3	3	4	3	2	3	#NULL!	4	4	3	4	4
257	33	1	1	1	4	3	2	3	2	780	1	1	1	2	2	1	4	4	4	4	4	4	4	2	5	1	1	1	2	1	1	1	1	2	#NULL!	7	4	3	3	3	3	3	3	#NULL!	4	4	3	4	3
641	21	2	1	1	2	2	3	3	1	600	1	1	2	2	1	1	4	2	4	4	4	4	2	5	5	1	2	2	1	1	2	1	2	2	#NULL!	7	3	3	4	3	4	4	3	#NULL!	4	3	3	4	3
646	24	2	1	1	2	2	3	2	1	600	1	1	2	2	1	1	4	3	4	4	4	4	3	4	4	1	2	2	1	1	2	1	2	2	#NULL!	6	4	3	4	3	4	4	3	#NULL!	3	4	3	4	3
606	23	2	1	2	1	1	3	4	1	3158	1	2	1	2	1	1	4	3	4	4	4	4	4	4	4	1	1	1	1	1	1	1	2	2	#NULL!	3	4	4	4	4	4	4	3	#NULL!	3	4	4	4	4
430	22	2	1	2	4	2	4	2	2	3934	1	2	1	4	2	2	5	3	4	2	3	4	2	3	3	1	2	2	1	1	2	1	2	2	#NULL!	6	4	3	4	2	6	3	3	#NULL!	3	4	3	4	2
431	25	2	1	2	4	2	4	2	2	3934	1	1	1	2	2	2	3	2	3	3	5	4	2	1	5	1	2	2	2	1	2	1	2	1	#NULL!	7	4	1	3	3	5	4	4	#NULL!	4	4	1	4	4
265	19	2	1	2	3	2	3	4	2	500	1	1	1	1	2	2	5	1	1	1	3	4	1	1	1	1	2	2	2	2	2	1	1	2	#NULL!	6	4	4	4	4	4	4	2	#NULL!	3	4	4	4	4
265	19	2	1	2	3	2	3	4	2	500	1	1	1	1	2	2	5	1	1	1	3	4	1	1	1	1	2	2	2	2	2	1	1	2	#NULL!	6	4	4	4	4	4	4	2	#NULL!	3	4	4	4	4
475	22	2	1	1	2	1	4	2	2	4000	1	1	1	1	1	2	5	1	2	3	4	4	1	2	2	1	1	2	1	2	2	1	2	2	#NULL!	7	3	3	3	4	4	3	3	#NULL!	3	3	3	4	4
336	25	1	1	1	4	2	4	3	2	500	1	2	2	1	1	2	5	1	4	2	2	4	2	2	4	1	2	2	2	1	2	1	2	2	#NULL!	4	4	3	3	2	7	3	2	#NULL!	4	4	3	4	2
535	34	1	1	1	2	2	3	3	2	600	1	2	2	1	1	2	4	1	4	4	4	4	2	2	2	1	2	2	2	1	1	1	1	1	#NULL!	4	4	4	4	4	4	2	2	#NULL!	4	4	4	4	4
246	25	1	1	2	2	1	2	4	2	2000	1	1	2	2	2	2	4	2	2	2	2	2	2	2	4	1	2	2	2	2	2	1	1	2	#NULL!	6	4	4	3	2	4	3	2	#NULL!	3	4	4	6	2
246	25	1	1	2	2	1	2	4	2	2000	1	1	2	2	2	2	4	2	2	2	2	2	2	2	4	1	2	2	2	2	2	1	1	2	#NULL!	6	4	4	3	2	4	3	2	#NULL!	3	4	4	6	2
438	31	1	1	1	5	1	1	5	2	930	1	2	2	1	2	2	3	4	4	2	2	4	2	1	5	1	2	1	2	1	2	2	1	1	#NULL!	7	4	3	3	2	7	2	4	#NULL!	4	4	3	4	2
448	20	1	1	1	1	1	1	5	2	2000	1	2	1	1	2	2	5	3	4	3	4	4	2	3	4	1	2	2	1	1	2	1	1	1	#NULL!	6	3	4	4	3	6	4	1	#NULL!	3	3	5	7	3
222	20	1	1	2	2	2	3	4	2	4000	1	1	1	1	1	2	5	2	4	3	4	4	2	2	2	1	2	2	2	2	2	1	1	2	#NULL!	7	4	4	4	3	4	4	2	#NULL!	4	4	4	4	3
222	20	1	1	2	2	2	3	4	2	780	1	1	2	1	1	2	5	2	4	3	4	4	2	2	2	1	2	2	2	2	2	1	1	2	#NULL!	7	4	4	4	3	4	4	2	#NULL!	4	4	4	4	3
604	29	2	1	1	5	3	3	3	1	930	1	2	1	1	1	1	4	4	4	4	4	4	4	4	4	1	2	2	1	1	1	1	1	2	#NULL!	6	4	4	4	3	4	4	3	#NULL!	3	4	4	4	3
603	18	1	1	1	5	2	2	3	1	550	1	2	1	1	1	1	5	4	4	4	4	4	4	4	4	1	2	1	1	1	1	1	2	2	#NULL!	6	4	4	4	3	4	4	3	#NULL!	3	4	4	4	3
489	24	1	1	1	2	2	3	2	2	3625	1	1	1	4	1	2	5	4	3	5	5	5	2	2	2	1	2	1	2	2	1	2	1	2	#NULL!	7	3	3	4	4	4	4	3	#NULL!	3	3	3	4	4
633	21	1	1	1	2	1	3	3	2	2000	1	2	1	2	2	1	4	4	4	4	4	4	4	4	4	1	2	2	1	1	1	1	2	2	#NULL!	7	3	3	4	4	4	4	3	#NULL!	3	3	3	4	4
426	27	1	1	1	5	2	4	2	2	3934	1	2	1	2	2	2	5	2	4	3	4	4	2	2	4	1	2	2	2	1	2	1	2	2	#NULL!	6	3	3	3	3	7	3	4	#NULL!	3	3	3	3	3
459	19	2	1	1	4	2	4	2	1	3000	1	1	1	2	1	2	4	3	4	4	4	4	3	3	3	1	1	1	2	2	2	1	1	1	#NULL!	4	4	3	4	3	4	4	4	#NULL!	4	4	3	4	3
464	19	2	1	1	4	2	4	2	1	3000	1	1	1	2	1	2	4	3	4	4	4	4	3	3	3	1	1	1	2	2	2	1	1	1	#NULL!	4	4	3	4	3	4	4	4	#NULL!	4	4	3	4	3
661	29	1	1	1	2	1	4	2	1	900	1	1	2	4	1	2	5	5	5	4	5	4	2	2	1	1	1	1	2	1	1	2	1	2	#NULL!	4	4	3	4	3	4	4	4	#NULL!	4	4	3	4	3
650	28	1	1	1	5	2	2	4	1	800	1	2	1	2	2	2	4	4	4	3	3	4	4	4	4	1	1	2	1	1	1	1	2	2	#NULL!	3	4	4	3	3	4	4	3	#NULL!	3	4	4	6	3
640	52	1	1	1	2	2	4	2	1	2000	1	1	1	1	1	1	4	3	4	4	4	4	3	4	4	1	2	2	2	1	2	2	2	2	#NULL!	1	4	4	3	4	6	4	3	#NULL!	1	4	4	6	4
625	23	1	1	1	2	2	4	2	1	540	1	1	2	1	1	1	5	5	5	4	4	5	3	3	4	1	1	1	1	1	1	1	2	1	#NULL!	7	3	3	4	3	4	3	4	#NULL!	3	3	3	4	3
141	23	1	1	2	2	2	4	2	2	780	1	1	1	4	2	2	4	2	4	2	4	4	2	2	4	1	2	2	2	1	2	1	1	1	#NULL!	7	3	3	2	2	6	4	4	#NULL!	3	3	3	5	2
141	23	1	1	2	2	2	4	2	2	780	1	1	1	4	2	2	4	2	4	2	4	4	2	2	4	1	2	2	2	1	2	1	1	1	#NULL!	7	3	3	2	2	6	4	4	#NULL!	3	3	3	5	2
349	23	2	1	1	5	1	4	2	2	500	1	2	2	2	2	2	5	1	5	4	5	5	1	1	1	1	2	2	2	1	2	1	1	2	#NULL!	7	2	3	4	3	4	4	1	#NULL!	4	2	3	4	4
261	30	1	1	2	5	1	2	4	2	1500	1	2	2	2	2	2	3	2	2	3	2	4	1	3	3	1	2	2	2	2	2	2	1	2	#NULL!	7	4	4	4	4	2	4	1	#NULL!	4	4	5	7	4
214	22	1	1	1	4	2	3	3	2	1600	1	2	2	2	2	2	2	2	4	2	4	4	2	2	2	1	1	2	2	2	2	2	2	2	#NULL!	7	4	3	3	3	7	3	2	#NULL!	4	4	3	4	3
155	40	2	2	1	1	1	3	2	2	600	1	1	2	1	1	2	2	4	1	2	2	4	4	1	1	1	1	2	2	2	2	1	1	2	2	7	4	4	3	3	1	3	2	3	3	4	4	3	3
490	24	2	1	1	3	2	4	2	2	500	1	1	2	1	1	2	5	1	2	3	5	5	2	1	2	1	1	2	1	1	2	2	1	1	#NULL!	7	3	4	3	3	3	4	3	#NULL!	3	3	5	7	3
514	28	2	2	1	2	1	2	2	2	3500	1	1	2	2	1	2	5	1	4	4	5	4	1	1	1	1	2	2	2	2	2	1	1	1	5	7	4	1	4	3	1	4	3	4	3	4	2	5	3
276	31	1	1	1	5	2	4	3	2	600	1	1	2	2	2	2	1	2	4	2	4	4	1	1	1	1	2	2	2	1	2	1	2	2	#NULL!	7	4	3	4	3	6	3	2	#NULL!	3	4	3	4	3
276	31	1	1	1	5	2	4	3	2	600	1	1	2	2	2	2	1	2	4	2	4	4	1	1	1	1	2	2	2	1	2	1	2	2	#NULL!	7	4	3	4	3	6	3	2	#NULL!	3	4	3	4	3
95	33	1	1	2	4	3	4	2	2	600	1	1	2	1	1	2	5	2	4	2	4	4	2	2	1	1	1	1	2	2	2	1	2	2	#NULL!	7	3	3	4	4	6	3	3	#NULL!	3	3	3	4	4
102	27	2	1	2	5	3	2	2	2	1800	1	1	2	2	2	2	2	4	1	4	2	4	4	1	2	1	1	1	2	2	2	2	2	2	#NULL!	6	4	1	3	4	2	3	4	#NULL!	3	4	5	7	4
102	27	2	1	2	5	3	2	2	2	1800	1	1	2	2	2	2	2	4	1	4	2	4	4	1	2	1	1	1	2	2	2	2	2	2	#NULL!	6	4	1	3	4	2	3	4	#NULL!	3	4	5	7	4
304	27	1	1	1	4	3	2	4	1	1900	1	1	2	2	1	2	2	2	4	2	4	4	2	2	2	1	1	2	1	1	2	1	2	2	#NULL!	7	4	3	3	3	4	3	2	#NULL!	3	4	3	3	3
110	46	1	1	2	4	2	3	2	2	3600	1	1	2	3	1	2	4	1	4	4	4	1	1	1	1	1	1	2	2	2	2	1	1	2	#NULL!	6	4	4	3	3	4	3	1	#NULL!	3	4	4	6	3
110	46	1	1	2	4	2	3	2	2	3600	1	1	1	3	1	2	4	1	4	4	4	1	1	1	1	1	1	2	2	2	2	1	1	2	#NULL!	6	4	4	3	3	4	3	1	#NULL!	3	4	4	6	3
260	30	1	1	2	2	1	2	4	1	1000	1	1	2	2	2	2	3	2	4	3	2	4	2	4	3	1	2	1	1	2	2	2	1	2	#NULL!	3	4	4	4	4	4	4	1	#NULL!	3	4	4	4	4
260	30	1	1	2	2	1	2	4	1	1000	1	1	2	2	2	2	3	2	4	3	2	4	2	4	3	1	2	1	1	2	2	2	1	2	#NULL!	3	4	4	4	4	4	4	1	#NULL!	3	4	4	4	4
642	28	2	2	1	3	1	3	1	1	900	1	1	1	1	1	1	4	3	4	3	4	4	3	3	3	1	2	2	2	1	2	1	1	1	3	7	4	3	4	2	5	4	1	3	3	4	3	4	2
256	48	2	2	1	4	3	4	3	1	600	1	2	1	2	1	2	5	2	2	4	4	5	2	2	2	1	1	1	2	1	2	1	1	2	6	3	4	4	4	2	5	4	1	3	3	4	4	4	2
451	35	1	2	1	2	2	2	3	2	600	1	2	2	1	1	2	5	3	3	3	4	4	2	3	3	1	2	2	1	1	1	1	1	2	4	7	3	4	4	3	3	4	1	4	3	3	4	4	3
113	48	2	2	1	3	1	1	1	2	3500	1	1	1	1	1	2	5	2	5	4	5	4	1	1	2	1	2	2	1	1	1	2	2	1	3	7	3	4	4	3	3	4	2	3	3	3	4	4	3
590	29	1	1	1	2	2	3	3	1	1500	1	2	1	2	1	1	4	4	4	4	4	4	4	4	4	1	1	2	2	1	1	1	2	2	#NULL!	7	4	4	4	3	4	4	3	#NULL!	3	4	4	4	3
615	22	1	1	1	1	2	4	4	1	2339	1	2	1	1	1	1	5	5	4	4	4	4	4	4	4	1	1	1	1	1	1	1	2	2	#NULL!	6	4	3	4	4	4	4	3	#NULL!	3	4	3	4	4
89	35	1	2	1	2	3	3	3	1	1500	1	1	2	1	2	2	4	3	4	4	5	5	2	2	2	1	1	1	2	1	1	1	1	2	7	3	3	4	4	4	6	2	3	4	1	3	4	1	4
509	29	2	2	1	2	2	3	1	2	5050	1	1	2	1	2	2	4	3	4	5	4	5	3	3	3	1	1	1	2	1	1	2	1	1	5	2	4	3	4	3	3	4	3	4	2	4	3	4	3
607	25	1	1	1	1	1	3	2	1	990	1	2	1	2	1	1	3	3	3	3	3	3	4	4	4	1	1	1	1	1	1	1	2	2	#NULL!	3	4	4	3	3	6	4	2	#NULL!	3	4	4	6	3
545	31	1	1	1	2	2	4	3	1	1500	1	2	1	2	1	2	4	3	4	4	4	4	2	2	2	1	2	2	2	2	2	1	1	2	#NULL!	3	4	4	4	2	4	4	3	#NULL!	3	4	4	4	4
261	30	1	1	2	5	1	2	4	2	930	1	2	2	2	2	2	3	2	2	3	2	4	1	3	3	1	2	2	2	2	2	2	1	2	#NULL!	7	4	4	4	4	3	4	1	#NULL!	4	4	5	7	4
553	32	2	3	1	3	3	2	2	2	4000	1	1	1	1	1	2	5	4	3	1	5	3	1	1	1	1	1	1	1	1	1	1	1	1	2	7	4	4	4	2	4	4	1	2	3	4	4	7	2
323	11	1	4	2	4	2	2	4	2	4609	1	2	1	1	2	2	5	4	4	3	2	5	1	1	1	1	2	2	1	2	1	1	2	2	3	7	4	3	4	3	4	4	1	3	3	4	3	4	3
384	28	1	2	1	5	2	4	2	2	600	1	2	2	1	2	2	4	4	4	4	4	4	1	1	1	1	2	2	2	1	1	1	1	2	7	3	3	3	4	3	5	4	1	4	3	3	3	4	3
409	25	1	2	1	4	3	4	2	2	3934	1	2	2	2	1	2	4	1	4	2	5	3	2	2	2	1	2	2	1	2	2	2	2	2	4	7	3	3	3	3	7	4	1	4	4	3	3	3	3
190	33	1	1	1	4	1	4	2	2	900	1	2	1	1	2	2	4	1	1	2	2	4	1	2	2	1	2	2	2	1	2	1	2	2	#NULL!	7	3	4	3	1	7	4	3	#NULL!	4	3	5	7	1
190	33	1	1	1	4	1	4	2	2	4000	1	2	1	1	2	2	4	1	1	2	2	4	1	2	2	1	2	2	2	1	2	1	2	2	#NULL!	7	3	4	3	1	7	4	3	#NULL!	4	3	5	7	1
268	33	2	2	2	2	2	4	3	2	1500	1	2	2	4	2	1	2	2	2	2	2	2	4	2	2	1	1	2	1	2	2	2	2	2	5	7	3	3	3	2	4	4	3	4	3	3	3	3	2
268	33	2	2	2	2	2	4	3	2	1500	1	2	2	4	2	1	2	2	2	2	2	2	4	2	2	1	1	2	1	2	2	2	2	2	5	7	3	3	3	2	4	4	3	4	3	3	3	3	2
166	24	1	1	1	2	2	4	2	1	3800	1	1	2	1	1	1	5	2	4	2	4	2	2	2	2	1	2	2	2	1	2	1	2	2	#NULL!	7	4	3	4	3	6	3	2	#NULL!	4	4	3	4	3
166	24	1	1	1	2	2	4	2	1	990	1	1	1	1	1	1	5	2	4	2	4	2	2	2	2	1	2	2	2	1	2	1	2	2	#NULL!	7	4	3	4	3	6	3	2	#NULL!	4	4	3	4	3
143	21	1	1	1	2	2	4	2	2	3600	1	1	2	1	1	2	5	2	4	2	4	2	2	2	2	1	2	2	2	1	2	1	2	2	#NULL!	7	4	3	4	3	6	3	2	#NULL!	4	4	3	4	3
143	21	1	1	1	2	2	4	2	2	3600	1	1	2	1	1	2	5	2	4	2	4	2	2	2	2	1	2	2	2	1	2	1	2	2	#NULL!	7	4	3	4	3	6	3	2	#NULL!	4	4	3	4	3
95	33	1	1	2	4	3	4	2	2	600	1	1	1	1	1	2	5	2	4	2	4	4	2	2	1	1	1	1	2	2	2	1	2	2	#NULL!	7	3	3	4	4	7	3	3	#NULL!	3	3	3	4	4
295	32	2	1	2	4	2	4	2	2	990	1	1	2	2	1	2	5	2	4	2	4	4	2	2	2	1	2	2	2	2	2	1	1	2	#NULL!	7	4	4	4	3	4	3	2	#NULL!	4	4	4	4	3
295	32	2	1	2	4	2	4	2	2	990	1	1	2	2	1	2	5	2	4	2	4	4	2	2	2	1	2	2	2	2	2	1	1	2	#NULL!	7	4	4	4	3	4	3	2	#NULL!	4	4	4	4	3
174	33	1	2	2	2	2	3	2	2	1890	1	1	2	1	1	2	4	1	4	1	4	4	1	1	1	1	2	2	2	2	2	1	1	2	2	7	4	4	2	4	3	3	3	3	1	4	4	2	4
256	48	2	2	1	4	3	4	3	1	990	1	2	1	2	1	2	5	2	2	4	4	5	2	2	2	1	1	1	2	1	2	1	1	2	3	7	4	4	4	2	5	4	1	3	3	4	4	4	2
315	40	1	2	2	1	3	3	2	2	990	1	2	2	1	1	2	4	3	3	4	3	4	2	3	3	1	2	2	1	1	1	1	2	2	4	7	4	3	4	3	3	4	1	4	3	4	3	4	3
396	25	1	1	1	5	2	4	2	2	600	1	1	2	1	1	2	5	4	4	4	4	5	1	4	4	1	1	2	1	1	1	1	2	1	#NULL!	7	4	4	4	3	6	4	2	#NULL!	4	4	5	4	3
61	29	1	2	1	4	3	2	3	2	780	1	1	1	1	1	2	5	4	4	5	5	5	4	4	4	1	2	2	2	2	1	1	2	2	6	7	4	4	4	4	2	1	2	4	4	4	4	4	4
272	26	2	1	1	2	3	3	4	2	2000	1	1	2	4	1	2	4	2	4	4	4	4	2	2	4	1	2	1	2	1	2	1	2	2	#NULL!	7	4	3	3	4	6	4	3	#NULL!	3	4	3	3	4
272	26	2	1	1	2	3	3	4	2	2000	1	1	2	4	1	2	4	2	4	4	4	4	2	2	4	1	2	1	2	1	2	1	2	2	#NULL!	7	4	3	3	4	6	4	3	#NULL!	3	4	3	3	4
505	51	1	2	1	2	2	4	2	1	780	1	1	1	1	1	1	4	2	5	4	5	5	4	5	4	1	1	1	1	1	1	1	1	1	7	7	3	1	4	3	1	4	3	4	4	3	4	4	3
392	26	1	1	1	4	2	4	2	2	1500	1	2	1	4	1	2	5	2	4	4	4	4	2	2	2	2	2	2	2	2	1	2	2	2	#NULL!	7	4	3	3	4	3	3	4	#NULL!	3	4	3	4	4
410	25	1	1	2	5	1	2	2	2	990	1	2	1	2	2	2	5	2	4	4	4	4	3	3	3	1	2	2	1	1	2	1	1	1	#NULL!	7	4	4	3	3	4	4	1	#NULL!	3	4	4	6	3
329	22	2	1	1	4	2	4	2	2	600	1	2	1	2	2	2	5	5	4	3	4	5	2	3	3	1	1	2	1	1	1	1	2	2	#NULL!	7	4	3	2	3	7	4	2	#NULL!	3	4	3	5	3
627	27	1	1	1	2	2	4	2	2	600	1	1	2	2	1	2	5	5	4	5	4	4	1	1	2	1	1	1	2	1	1	1	2	1	#NULL!	3	4	4	3	4	3	3	3	#NULL!	3	4	5	7	4
619	29	1	1	1	2	2	4	2	1	550	1	2	1	1	1	1	4	4	4	4	4	4	4	4	4	1	2	1	1	1	1	1	2	1	#NULL!	3	4	4	3	4	6	4	3	#NULL!	3	4	5	3	4
638	91	2	2	2	5	2	4	1	1	1500	1	1	1	1	1	1	4	3	4	4	4	4	3	4	4	1	2	2	1	1	2	1	1	2	3	1	4	4	4	3	5	3	3	3	1	4	4	4	3
522	49	2	3	1	2	1	4	2	1	900	1	1	2	2	1	2	4	1	5	4	5	4	4	5	4	1	1	1	1	1	1	1	1	1	4	2	4	3	2	1	6	4	4	4	2	4	3	5	1
257	33	1	1	1	4	3	2	3	2	780	1	1	1	2	2	1	4	4	4	4	4	4	4	2	5	1	1	1	2	1	1	1	1	2	#NULL!	7	4	3	3	3	3	3	3	#NULL!	4	4	3	4	3
617	28	1	1	1	2	1	3	2	1	900	1	2	2	2	1	1	4	4	4	4	4	4	5	5	5	1	2	2	2	1	1	1	2	2	#NULL!	7	4	4	4	3	4	3	3	#NULL!	3	4	4	4	3
253	20	1	1	1	4	3	3	4	2	1300	1	2	1	1	2	2	5	1	4	4	5	4	2	4	2	1	2	2	1	2	2	2	1	2	#NULL!	7	4	4	3	2	4	3	2	#NULL!	4	4	4	6	2
253	20	1	1	1	4	3	3	4	2	590	1	2	1	1	2	2	5	1	4	4	5	4	2	4	2	1	2	2	1	2	2	2	1	2	#NULL!	7	4	4	3	2	4	3	2	#NULL!	4	4	4	6	2
262	25	2	1	2	2	2	4	2	2	4600	1	1	2	3	1	2	5	2	4	3	4	4	2	2	2	1	2	2	2	2	2	1	1	2	#NULL!	6	4	4	3	3	4	3	2	#NULL!	3	4	4	6	3
262	25	2	1	2	2	2	4	2	2	700	1	1	1	3	1	2	5	2	4	3	4	4	2	2	2	1	2	2	2	2	2	1	1	2	#NULL!	6	4	4	3	3	4	3	2	#NULL!	3	4	4	6	3
389	27	1	2	1	2	3	4	2	2	6309	1	2	2	1	2	2	4	2	4	2	4	4	2	2	1	1	2	1	2	2	2	1	2	2	2	7	4	3	4	3	5	4	2	2	3	4	3	4	3
529	21	1	1	1	2	2	3	2	2	590	1	2	2	1	1	2	4	1	4	4	4	4	1	2	2	1	2	2	2	2	1	2	1	1	#NULL!	7	4	4	4	4	4	4	3	#NULL!	3	4	4	4	4
493	28	2	1	1	2	2	4	2	2	5250	1	1	2	1	2	2	5	3	2	1	5	4	1	2	2	1	1	2	2	1	2	1	1	2	#NULL!	7	4	3	4	4	6	4	3	#NULL!	3	4	3	4	4
156	28	1	1	2	2	1	4	2	2	900	1	1	2	1	1	2	2	3	1	4	4	5	4	1	1	1	1	2	2	2	2	1	1	1	#NULL!	6	4	4	3	4	7	3	1	#NULL!	3	4	5	3	4
156	28	1	1	2	2	1	4	2	2	3651	1	1	2	1	1	2	2	3	1	4	4	5	4	1	1	1	1	2	2	2	2	1	1	1	#NULL!	6	4	4	3	4	7	3	1	#NULL!	3	4	5	3	4
557	29	2	2	1	2	1	4	1	1	1000	1	1	1	1	1	2	3	3	4	3	4	4	3	3	3	1	1	2	2	1	1	2	1	1	2	7	4	4	4	2	5	4	1	2	3	4	4	7	2
341	28	2	2	1	4	2	4	2	2	6193	1	2	2	1	1	2	5	3	4	4	4	4	2	4	4	1	2	2	1	1	1	1	1	1	5	7	4	3	4	3	3	4	1	4	3	4	3	4	3
469	41	1	2	1	3	2	4	2	2	600	1	1	1	1	1	2	5	2	4	4	5	5	3	3	1	1	1	2	2	2	2	1	1	2	5	4	4	3	4	3	3	4	2	4	4	4	3	4	3
596	18	1	1	1	5	2	3	3	1	600	1	2	2	1	1	1	4	4	4	4	4	4	4	4	4	2	1	1	1	1	1	1	1	1	#NULL!	7	4	4	4	4	4	4	3	#NULL!	3	4	4	4	4
584	28	2	2	1	2	2	4	2	1	2900	1	2	1	2	1	1	4	5	4	4	4	4	5	5	5	1	2	2	1	1	1	1	1	1	7	2	3	4	3	3	6	4	3	3	2	3	4	3	3
649	32	1	1	1	2	2	4	3	1	780	1	1	1	2	1	1	4	4	4	4	4	4	3	4	4	1	2	2	1	1	2	1	2	2	#NULL!	6	4	3	4	4	4	4	4	#NULL!	3	4	3	4	4
613	59	1	1	1	2	2	4	2	1	2000	1	2	1	1	1	1	5	4	5	5	5	5	4	4	4	1	2	1	1	1	1	1	1	2	#NULL!	3	3	4	3	3	6	4	4	#NULL!	3	3	5	7	3
474	47	1	2	1	5	2	4	3	2	500	1	1	2	2	1	2	5	3	3	4	5	5	1	1	2	1	2	2	2	2	2	1	2	2	5	1	1	4	4	4	6	4	4	3	1	1	4	7	4
520	37	1	2	1	4	2	3	3	2	550	1	1	1	1	1	2	4	4	5	5	4	5	5	5	5	1	2	1	1	1	1	1	1	1	4	7	4	2	4	3	5	1	4	4	3	4	2	5	3
589	19	1	1	1	2	2	3	5	2	600	1	2	2	2	1	1	4	5	4	3	3	3	4	4	4	1	2	2	1	1	1	1	2	2	#NULL!	7	4	3	4	4	4	3	3	#NULL!	3	4	3	4	4
382	25	1	1	1	4	2	4	2	2	3934	1	2	1	2	2	2	5	2	5	4	4	5	2	2	4	1	2	2	2	1	2	1	1	2	#NULL!	6	4	3	3	3	7	3	2	#NULL!	3	4	3	4	3
338	22	1	1	1	4	3	4	2	2	780	1	1	1	2	2	2	5	1	5	5	5	5	1	5	1	1	1	1	1	1	1	1	1	2	#NULL!	7	4	4	3	3	4	3	1	#NULL!	4	4	4	6	3
491	24	1	1	1	2	2	3	2	2	3625	1	1	1	4	1	2	5	4	3	5	5	5	2	2	2	1	1	2	2	1	1	1	2	1	#NULL!	6	4	4	3	3	4	3	3	#NULL!	3	4	4	6	3
354	27	1	2	1	1	2	4	2	2	600	1	1	2	1	2	2	4	1	4	4	4	4	2	2	2	1	2	1	2	1	2	1	1	2	3	7	4	4	4	3	5	4	1	3	3	4	4	4	3
342	29	1	2	1	5	3	4	2	2	990	1	2	2	1	2	2	5	2	4	4	3	4	1	1	3	1	2	2	1	1	1	1	2	2	6	6	3	3	4	3	5	4	1	4	3	3	3	4	3
400	27	1	2	1	5	2	4	2	2	500	1	2	1	2	1	2	5	1	5	4	4	2	1	1	1	1	2	2	2	2	2	1	1	1	4	4	4	4	4	3	5	4	1	4	4	4	4	4	3
140	42	1	2	2	4	2	3	2	2	3000	1	1	2	2	1	2	4	1	4	4	4	4	1	1	1	1	2	2	2	2	2	1	1	2	7	3	4	3	4	3	3	4	3	3	3	4	3	4	3
140	42	1	2	2	4	2	3	2	2	3000	1	1	2	2	1	2	4	1	4	4	4	4	1	1	1	1	2	2	2	2	2	1	1	2	7	3	4	3	4	3	3	4	3	3	3	4	3	4	3
530	62	1	2	1	5	1	4	2	2	2000	1	2	2	1	2	2	4	1	4	4	4	4	1	1	1	1	2	2	2	2	2	1	1	1	6	6	4	2	4	2	3	4	3	4	3	4	2	5	2
480	32	2	1	1	4	3	2	1	2	1000	1	1	1	4	1	2	5	1	3	3	5	4	2	2	2	1	2	2	2	2	2	1	2	2	#NULL!	6	4	4	4	3	6	4	4	#NULL!	3	4	5	4	3
196	40	2	2	2	4	2	4	2	2	4500	1	2	1	1	2	2	4	2	2	2	5	5	1	2	2	1	2	2	2	1	2	1	2	2	2	7	4	3	4	1	5	4	4	2	4	4	3	4	1
196	40	2	2	2	4	2	4	2	2	4500	1	2	1	1	2	2	4	2	2	2	5	5	1	2	2	1	2	2	2	1	2	1	2	2	2	7	4	3	4	1	5	4	4	2	4	4	3	4	1
179	26	1	1	2	5	2	4	2	2	930	1	1	2	1	1	2	5	1	5	4	5	4	1	1	1	1	2	2	2	2	2	1	1	2	#NULL!	7	3	4	3	3	4	3	3	#NULL!	3	3	5	7	3
179	26	1	1	2	5	2	4	2	2	930	1	1	2	1	1	2	5	1	5	4	5	4	1	1	1	1	2	2	2	2	2	1	1	2	#NULL!	7	3	4	3	3	4	3	3	#NULL!	3	3	5	7	3
186	29	1	1	2	4	2	4	2	2	2900	1	2	2	2	2	2	4	5	3	3	4	4	2	1	1	1	2	2	2	1	2	1	2	2	#NULL!	7	3	4	3	1	7	3	4	#NULL!	4	3	5	7	1
186	29	1	1	2	4	2	4	2	2	2900	1	2	2	2	2	2	4	5	3	3	4	4	2	1	1	1	2	2	2	1	2	1	2	2	#NULL!	7	3	4	3	1	7	3	4	#NULL!	4	3	5	7	1
147	38	2	2	2	4	2	4	2	2	4500	1	2	2	1	1	2	2	4	2	4	2	4	4	1	1	1	1	1	2	1	1	2	2	1	1	7	3	4	3	4	3	4	3	1	3	3	4	6	4
147	38	2	2	2	4	2	4	2	2	4500	1	2	2	1	1	2	2	4	2	4	2	4	4	1	1	1	1	1	2	1	1	2	2	1	1	7	3	4	3	4	3	4	3	1	3	3	4	6	4
208	57	1	2	1	4	2	4	4	2	4500	1	2	1	1	1	2	5	2	4	2	4	5	1	2	1	1	2	1	2	1	2	1	2	2	6	1	4	4	4	4	4	3	1	3	1	4	4	4	4
208	57	1	2	1	4	2	4	4	2	4500	1	2	1	1	1	2	5	2	4	2	4	5	1	2	1	1	2	1	2	1	2	1	2	2	6	1	4	4	4	4	4	3	1	3	1	4	4	4	4
154	40	1	2	2	2	1	2	4	1	990	1	1	1	2	1	2	2	4	2	3	1	3	4	1	1	1	2	2	2	2	2	1	2	2	7	3	4	3	3	3	4	3	3	3	3	4	3	3	3
154	40	1	2	2	2	1	2	4	1	990	1	1	1	2	1	2	2	4	2	3	1	3	4	1	1	1	2	2	2	2	2	1	2	2	7	3	4	3	3	3	4	3	3	3	3	4	3	3	3
473	31	2	2	1	1	1	3	1	2	1000	1	2	1	1	2	2	5	2	1	3	5	5	3	2	1	1	1	2	2	1	2	1	1	2	3	7	4	4	4	4	2	2	2	3	3	4	4	4	4
533	40	2	2	1	2	2	4	2	2	550	1	2	2	2	1	2	4	1	4	4	4	4	2	2	2	1	2	2	2	2	2	2	1	1	5	2	4	3	4	4	5	2	3	3	2	4	3	4	4
159	37	1	2	2	2	2	2	2	2	5050	1	1	1	1	2	2	4	1	3	4	4	4	1	2	1	1	1	2	2	2	2	1	1	2	3	7	3	4	4	3	3	2	4	3	3	3	4	4	3
159	37	1	2	2	2	2	2	2	2	600	1	1	1	1	2	2	4	1	3	4	4	4	1	2	1	1	1	2	2	2	2	1	1	2	3	7	3	4	4	3	3	2	4	3	3	3	4	4	3
223	38	1	2	2	5	2	2	3	2	600	1	1	2	2	1	2	2	2	4	3	4	4	2	4	4	1	2	2	1	1	2	2	1	2	7	3	4	4	4	3	5	4	1	3	3	4	4	4	3
223	38	1	2	2	5	2	2	3	2	600	1	1	2	2	1	2	2	2	4	3	4	4	2	4	4	1	2	2	1	1	2	2	1	2	7	3	4	4	4	3	5	4	1	3	3	4	4	4	3
586	36	1	2	1	2	2	4	2	1	600	1	2	2	4	1	1	4	5	4	4	4	4	4	4	4	1	1	2	1	1	1	1	2	2	3	7	4	4	4	3	5	4	1	3	3	4	4	4	3
309	32	1	2	1	1	1	4	2	2	550	1	1	1	2	2	2	4	2	2	4	4	4	2	4	5	1	2	2	1	2	2	1	1	2	7	6	4	3	4	3	3	4	1	4	3	4	3	4	3
339	45	1	2	1	4	2	2	3	2	600	1	1	2	1	1	2	5	4	5	4	3	4	2	3	3	1	2	2	2	1	1	1	1	2	5	7	4	3	4	3	3	4	1	4	4	4	3	4	3
289	35	2	2	2	2	2	1	1	2	2000	1	2	2	1	2	2	4	4	4	4	2	4	3	4	2	1	2	2	1	1	1	1	1	2	6	6	4	4	4	1	5	4	1	4	3	4	4	4	1
289	35	2	2	2	2	2	1	1	2	2000	1	2	2	1	2	2	4	4	4	4	2	4	3	4	2	1	2	2	1	1	1	1	1	2	6	6	4	4	4	1	5	4	1	4	3	4	4	4	1
407	36	1	2	1	5	2	1	1	2	1000	1	2	1	2	1	2	4	2	4	4	4	4	2	3	4	1	2	2	1	1	2	1	2	2	6	6	3	3	4	3	5	4	1	4	3	3	3	4	3
318	23	2	2	2	5	1	1	5	2	500	1	2	2	1	2	2	4	4	4	4	3	4	3	2	4	1	2	2	1	1	1	1	2	2	4	7	3	3	4	3	5	4	1	4	4	3	3	4	3
453	30	1	2	1	5	2	4	2	2	930	1	2	2	1	1	2	5	2	5	4	3	4	2	2	2	1	2	2	2	1	1	1	1	1	4	7	3	4	4	3	5	4	1	4	3	3	4	4	3
212	50	2	2	1	5	2	4	3	2	780	1	1	1	1	1	2	4	2	5	5	4	5	2	2	2	1	2	2	2	2	2	1	1	2	4	4	4	4	4	3	5	4	1	4	4	4	4	4	3
212	50	2	2	1	5	2	4	3	2	600	1	1	1	1	1	2	4	2	5	5	4	5	2	2	2	1	2	2	2	2	2	1	1	2	4	4	4	4	4	3	5	4	1	4	4	4	4	4	3
419	24	1	2	1	4	2	4	2	2	3000	1	2	1	2	2	2	5	2	4	3	4	5	3	2	5	1	2	2	2	1	2	1	1	2	5	7	4	3	4	2	6	4	1	4	3	4	3	4	2
602	21	2	2	1	2	2	3	4	1	1500	1	2	1	1	1	1	5	4	4	4	4	4	4	4	4	1	1	2	1	1	1	1	2	2	4	7	4	3	3	3	6	4	1	4	3	4	3	4	3
113	48	2	2	1	3	1	1	1	2	3500	1	1	1	1	1	2	5	2	5	4	5	4	1	1	2	1	2	2	1	1	1	2	2	1	3	7	3	4	4	3	3	4	2	3	3	3	4	7	3
595	28	2	2	1	5	2	4	1	1	2000	1	2	1	1	1	1	4	4	3	4	3	3	4	4	4	1	2	1	1	1	1	1	2	2	3	7	3	4	4	3	5	4	2	3	3	3	4	4	3
630	31	1	2	2	2	2	1	5	1	2700	1	1	2	2	1	2	5	5	4	3	4	4	5	5	5	2	2	2	1	1	1	2	2	2	7	3	4	3	3	3	6	4	2	3	3	4	3	3	3
574	48	1	1	1	3	3	4	1	1	3560	1	1	1	2	1	1	5	5	4	4	4	4	2	2	2	1	1	1	2	2	1	1	1	1	#NULL!	6	3	4	4	3	5	4	4	#NULL!	3	3	5	7	3
90	40	1	2	2	2	2	2	4	2	900	1	1	1	1	2	2	5	4	4	5	2	4	1	4	1	1	2	1	1	2	1	2	2	1	3	2	4	3	3	4	5	3	4	3	2	4	3	3	4
90	40	1	2	2	2	2	2	4	2	990	1	1	1	1	2	2	5	4	4	5	2	4	1	4	1	1	2	1	1	2	1	2	2	1	3	2	4	3	3	4	5	3	4	3	2	4	3	3	4
74	33	1	2	1	1	2	4	2	1	5131	1	1	2	1	1	2	2	4	4	4	4	4	2	4	5	1	1	2	1	1	1	1	1	2	4	2	4	2	4	2	4	4	2	4	2	4	2	5	4
74	33	1	2	1	1	2	4	2	1	5131	1	1	2	1	1	2	2	4	4	4	4	4	2	4	5	1	1	2	1	1	1	1	1	2	4	2	4	2	4	2	4	4	2	4	2	4	2	5	4
455	40	1	2	1	2	2	1	5	2	4000	1	2	1	2	2	2	4	1	5	1	2	5	2	2	2	1	2	2	2	1	1	1	2	2	5	7	3	4	4	3	4	4	1	2	3	3	4	7	3
425	25	2	2	2	2	2	4	3	2	5050	1	2	1	2	2	2	4	3	4	4	3	4	1	1	1	1	2	1	2	1	1	1	2	2	4	7	4	3	4	3	5	4	1	4	3	4	3	4	3
164	48	1	2	2	2	2	2	2	2	1000	1	1	2	1	2	2	2	2	4	2	3	3	2	2	2	1	2	2	2	2	2	1	2	2	7	6	4	4	3	3	5	4	2	3	3	4	4	3	3
164	48	1	2	2	2	2	2	2	2	1000	1	1	2	1	2	2	2	2	4	2	3	3	2	2	2	1	2	2	2	2	2	1	2	2	7	6	4	4	3	3	5	4	2	3	3	4	4	3	3
515	43	1	2	1	4	2	4	2	2	600	1	2	2	1	1	2	4	1	4	5	4	4	1	1	1	1	2	2	2	2	2	1	1	1	5	4	4	2	4	3	5	4	2	4	4	4	2	5	3
538	31	2	2	1	1	1	3	1	2	550	1	2	2	1	1	2	4	2	4	3	4	4	2	2	2	1	1	2	2	2	2	1	2	2	4	7	4	4	4	3	2	4	3	4	3	4	4	4	3
371	27	1	2	2	5	2	4	2	2	550	1	2	2	1	2	2	4	3	4	2	4	4	1	1	1	1	2	2	2	1	2	1	1	2	7	3	3	3	4	4	4	3	1	3	3	3	3	4	4
214	22	1	1	1	4	2	3	3	2	1600	1	2	2	2	2	2	2	2	4	2	4	4	2	2	2	1	1	2	2	2	2	2	2	2	#NULL!	7	4	3	3	3	7	3	2	#NULL!	4	4	3	4	3
576	22	2	2	2	4	2	3	5	1	600	1	1	2	2	1	1	4	5	3	3	4	4	5	5	5	2	1	1	1	1	1	1	2	2	5	7	4	4	4	2	4	4	1	2	3	4	4	7	2
585	42	2	3	2	3	2	3	3	1	600	1	1	2	2	1	1	4	3	4	3	3	3	5	5	5	2	1	1	1	1	1	1	1	2	5	7	3	4	4	4	4	4	1	3	3	3	4	4	4
398	29	1	2	1	4	2	4	2	2	990	1	2	1	1	2	2	4	2	4	5	5	4	2	2	4	1	2	2	2	1	2	1	1	2	6	6	4	3	4	3	5	4	1	3	3	4	3	4	3
366	30	1	2	1	4	2	4	2	2	600	1	2	1	2	2	2	5	2	5	1	5	4	1	5	2	1	1	1	1	1	2	1	2	1	2	7	4	4	3	3	7	3	1	4	3	4	4	3	3
559	32	1	2	1	2	1	3	3	1	780	1	2	1	1	1	2	4	4	4	4	5	5	4	4	4	1	1	1	1	1	1	2	2	1	6	7	4	3	4	3	3	4	1	4	4	4	3	4	3
326	35	2	2	2	1	1	4	3	2	990	1	2	2	1	2	2	5	3	5	4	4	4	3	3	4	1	2	2	1	1	1	1	1	2	5	7	4	4	4	3	3	4	1	4	4	4	4	4	3
397	28	2	2	1	4	3	4	2	2	600	1	2	2	1	1	2	4	4	4	2	4	4	4	4	4	1	2	2	1	1	1	1	1	2	5	7	4	3	4	4	3	4	1	4	3	4	3	4	4
310	31	2	2	2	2	2	4	2	2	5000	1	1	2	2	2	2	4	2	4	4	4	4	2	4	5	1	2	2	1	2	2	1	1	2	4	7	4	3	4	3	5	4	1	4	3	4	3	4	3
454	26	2	2	1	5	2	4	2	2	600	1	2	2	1	2	2	5	2	4	4	3	4	2	2	3	1	2	2	1	1	1	1	2	2	4	7	4	3	4	3	5	4	1	4	3	4	3	4	3
333	28	1	2	1	5	3	4	2	2	600	1	2	2	2	2	2	5	2	4	4	4	4	3	3	4	1	2	2	2	1	1	1	2	2	4	7	4	3	4	3	5	4	1	4	3	4	3	4	3
444	30	2	2	1	5	2	3	3	2	500	1	2	2	1	1	2	5	3	4	4	4	4	2	5	5	1	2	2	1	1	1	1	1	1	6	6	3	4	4	3	5	4	1	4	3	3	4	4	3
362	26	2	2	1	2	2	4	2	2	3934	1	1	1	4	2	2	5	4	4	4	4	4	4	2	5	1	1	1	2	1	1	1	1	2	6	6	4	3	3	3	6	4	1	4	3	4	3	4	3
133	24	1	1	2	2	2	4	2	2	4461	1	2	2	1	2	2	3	3	5	5	3	4	5	2	2	2	2	2	1	1	2	2	2	1	#NULL!	7	3	4	4	3	4	3	3	#NULL!	3	3	5	7	3
133	24	1	1	2	2	2	4	2	2	4461	1	2	2	1	2	2	3	3	5	5	3	4	5	2	2	2	2	2	1	1	2	2	2	1	#NULL!	7	3	4	4	3	4	3	3	#NULL!	3	3	5	7	3
624	23	1	1	1	2	2	4	2	2	1500	1	1	1	1	1	2	5	5	4	4	4	5	2	3	3	1	1	1	2	1	1	1	1	1	#NULL!	7	4	3	4	4	6	3	3	#NULL!	4	4	3	4	4
485	37	1	2	1	2	1	4	2	2	4225	1	1	2	2	1	2	5	4	5	3	5	5	2	2	2	1	2	2	2	2	2	1	1	2	3	7	3	4	4	3	3	3	3	3	3	3	4	4	3
233	40	1	2	1	4	3	4	3	2	990	1	1	1	2	1	2	4	2	4	4	4	4	2	3	3	1	2	2	1	2	2	1	2	2	2	7	4	3	3	3	7	3	2	4	3	4	3	3	3
233	40	1	2	1	4	3	4	3	2	600	1	1	1	2	1	2	4	2	4	4	4	4	2	3	3	1	2	2	1	2	2	1	2	2	2	7	4	3	3	3	7	3	2	4	3	4	3	3	3
75	30	2	2	1	1	3	4	2	1	7803	1	1	2	1	1	2	4	2	4	4	4	4	5	1	3	1	1	1	2	1	2	1	1	2	4	7	3	3	3	2	7	3	4	4	3	3	3	3	2
75	30	2	2	1	1	3	4	2	1	890	1	1	2	1	1	2	4	2	4	4	4	4	5	1	3	1	1	1	2	1	2	1	1	2	4	7	3	3	3	2	7	3	4	4	3	3	3	3	2
594	69	1	2	1	4	3	4	2	1	1900	1	2	2	2	1	1	4	5	4	4	4	4	4	4	4	1	2	1	1	1	1	1	2	2	3	7	4	4	4	3	3	2	3	3	3	4	4	4	3
457	35	1	2	1	4	2	4	2	2	5050	1	2	2	2	2	2	5	2	4	4	3	4	2	2	1	1	2	2	1	1	1	1	2	2	6	6	4	3	4	3	5	4	1	4	3	4	3	4	3
548	37	1	2	1	5	1	4	2	2	930	1	1	2	1	1	1	5	4	3	2	1	1	1	1	1	1	1	1	1	1	1	1	1	1	5	3	3	4	4	3	5	4	3	2	3	3	4	7	3
215	24	2	1	1	4	3	3	3	2	1000	1	2	1	2	1	2	4	2	4	2	4	4	2	2	2	1	2	1	2	1	2	1	2	2	#NULL!	7	4	4	3	3	3	4	4	#NULL!	4	4	5	7	3
215	24	2	1	1	4	3	3	3	2	1000	1	2	2	2	1	2	4	2	4	2	4	4	2	2	2	1	2	1	2	1	2	1	2	2	#NULL!	7	4	4	3	3	3	4	4	#NULL!	4	4	5	7	3
467	19	1	1	1	4	2	2	4	1	5050	1	1	1	2	1	2	3	3	3	3	3	3	3	3	3	1	2	2	2	2	2	2	1	1	#NULL!	7	4	4	3	3	3	3	4	#NULL!	4	4	5	7	3
488	24	2	1	1	3	2	4	2	2	6250	1	1	2	1	1	2	5	1	2	3	5	5	2	1	2	1	1	2	1	1	2	2	1	1	#NULL!	7	4	4	4	4	6	3	3	#NULL!	3	4	5	4	4
158	34	2	3	2	1	1	1	4	2	5050	1	2	2	1	1	2	2	4	1	4	2	4	4	1	1	1	1	2	2	2	2	2	1	1	2	7	3	4	3	3	4	3	3	2	3	3	4	6	3
158	34	2	3	2	1	1	1	4	2	900	1	2	2	1	1	2	2	4	1	4	2	4	4	1	1	1	1	2	2	2	2	2	1	1	2	7	3	4	3	3	4	3	3	2	3	3	4	6	3
155	40	2	2	1	1	1	3	2	2	600	1	1	2	1	1	2	2	4	1	2	2	4	4	1	1	1	1	2	2	2	2	1	1	2	2	7	4	4	3	3	1	3	2	3	3	4	4	3	3
418	24	2	2	1	4	2	4	2	2	600	1	2	2	1	2	2	4	2	3	4	4	5	1	3	2	1	2	1	2	1	2	1	1	2	5	7	4	3	3	4	6	4	1	3	3	4	3	3	4
72	28	1	2	1	1	3	4	1	2	780	1	2	1	2	2	2	5	1	4	4	3	5	1	5	5	1	2	2	1	1	2	1	2	2	7	7	4	4	4	1	5	4	1	4	4	4	4	4	1
72	28	1	2	1	1	3	4	1	2	780	1	2	1	2	2	2	5	1	4	4	3	5	1	5	5	1	2	2	1	1	2	1	2	2	7	7	4	4	4	1	5	4	1	4	4	4	4	4	1
450	29	2	2	1	2	1	1	1	2	1000	1	2	1	1	2	2	4	3	4	4	4	4	2	2	2	1	2	2	2	1	1	1	1	1	6	6	4	3	4	3	5	4	1	4	3	4	3	4	3
446	26	1	2	1	5	1	3	1	2	2000	1	2	1	2	2	2	5	2	4	4	3	4	2	2	2	1	2	2	1	1	1	1	2	2	6	6	4	3	4	3	5	4	1	4	3	4	3	4	3
325	31	1	2	2	4	2	2	3	2	500	1	2	1	1	2	2	5	2	5	4	3	4	2	3	4	1	2	2	1	1	1	1	1	2	5	7	4	3	4	3	5	4	1	4	3	4	3	4	3
350	29	1	2	1	4	3	3	3	2	4600	1	2	2	2	2	2	4	3	3	4	3	4	2	3	3	1	2	2	1	1	1	1	1	2	5	7	4	3	4	3	5	4	1	4	3	4	3	4	3
303	36	1	2	2	1	3	3	2	2	930	1	1	1	1	2	2	5	1	5	1	5	5	1	5	1	1	2	2	1	1	2	1	1	2	5	7	4	4	4	2	5	4	2	3	3	4	4	4	2
495	27	1	2	1	4	2	3	3	2	600	1	2	2	2	1	2	5	3	5	3	5	5	2	2	1	1	1	2	1	1	2	1	1	1	5	7	4	4	3	4	5	4	2	3	3	4	4	3	4
623	26	2	2	1	2	2	2	1	1	600	1	1	2	1	2	2	4	4	4	3	3	3	3	3	3	1	2	2	2	2	2	2	2	1	5	7	4	2	4	3	6	4	2	3	3	4	2	5	3
421	23	2	2	1	4	2	4	2	1	3175	1	1	1	2	2	2	5	2	4	3	4	4	2	2	2	1	2	2	2	1	1	1	2	2	7	6	4	3	4	3	3	4	2	4	3	4	3	4	3
225	40	1	3	2	3	1	2	3	2	1500	1	1	2	5	1	1	5	2	5	4	5	5	2	4	2	1	2	2	2	2	2	1	1	2	4	7	3	3	4	4	4	4	2	4	3	3	3	4	4
225	40	1	3	2	3	1	2	3	2	600	1	1	2	5	1	1	5	2	5	4	5	5	2	4	2	1	2	2	2	2	2	1	1	2	4	7	3	3	4	4	4	4	2	4	3	3	3	4	4
345	22	2	2	1	4	2	3	2	2	2694	1	2	2	2	1	2	5	2	4	2	5	4	2	2	4	1	2	2	2	1	2	1	2	2	6	6	4	3	3	2	7	4	3	4	3	4	3	3	2
96	29	2	2	2	2	3	2	1	1	1700	1	1	1	1	2	2	5	3	5	3	4	4	1	1	2	1	2	1	2	1	1	1	2	2	6	6	4	1	3	4	7	4	4	2	3	4	1	3	4
96	29	2	2	2	2	3	2	1	1	1700	1	1	1	1	2	2	5	3	5	3	4	4	1	1	2	1	2	1	2	1	1	1	2	2	6	6	4	1	3	4	7	4	4	2	3	4	1	3	4
216	28	2	2	1	5	3	4	3	2	3000	1	2	1	1	2	2	4	1	4	4	4	4	1	4	4	1	2	2	2	1	2	1	2	2	2	7	4	3	3	3	7	3	3	4	3	4	3	3	3
216	28	2	2	1	5	3	4	3	2	3000	1	2	1	1	2	2	4	1	4	4	4	4	1	4	4	1	2	2	2	1	2	1	2	2	2	7	4	3	3	3	7	3	3	4	3	4	3	3	3
544	32	2	2	1	1	1	4	1	1	2500	1	1	2	1	1	2	4	3	4	4	4	4	2	2	2	1	2	1	1	2	1	1	1	1	4	7	4	3	4	2	6	2	3	4	3	4	3	4	2
526	39	2	3	1	2	2	4	2	2	900	1	2	2	2	1	2	4	1	4	2	4	4	1	1	1	1	2	2	2	2	2	1	2	2	5	7	4	3	4	1	4	4	3	4	4	4	3	5	1
481	29	2	1	1	1	3	2	3	1	5050	1	1	1	2	1	2	5	1	4	3	5	4	2	1	1	1	2	2	2	2	2	1	2	2	#NULL!	7	4	4	4	4	6	4	4	#NULL!	3	4	5	4	4
125	41	2	2	2	4	2	2	1	2	3000	1	1	2	1	1	2	1	1	1	1	2	2	4	4	4	1	1	2	2	2	2	1	1	2	3	7	3	3	3	4	4	3	1	3	4	3	3	3	4
125	41	2	2	2	4	2	2	1	2	3000	1	1	2	1	1	2	1	1	1	1	2	2	4	4	4	1	1	2	2	2	2	1	1	2	3	7	3	3	3	4	4	3	1	3	4	3	3	3	4
131	53	1	2	2	4	2	2	4	2	5050	1	1	1	1	1	2	4	1	4	1	4	4	1	1	1	1	2	2	2	2	2	1	1	2	6	6	3	4	3	3	4	3	3	3	3	3	4	3	3
300	36	2	3	1	4	3	3	3	2	5050	1	2	2	2	2	2	5	1	4	1	5	4	2	2	2	1	2	2	2	1	2	1	1	1	6	6	4	4	4	4	2	2	2	4	3	4	4	4	4
300	36	2	3	1	4	3	3	3	2	3500	1	2	2	2	2	2	5	1	4	1	5	4	2	2	2	1	2	2	2	1	2	1	1	1	6	6	4	4	4	4	2	2	2	4	3	4	4	4	4
554	40	1	2	1	4	2	1	3	2	600	1	1	2	4	2	2	5	5	5	1	5	5	2	2	1	1	1	1	1	1	1	1	1	1	5	7	4	3	4	4	5	4	1	2	4	4	3	4	4
314	29	1	2	1	2	2	4	2	1	600	1	1	2	2	2	2	5	4	4	4	4	4	1	1	4	1	2	2	1	1	1	1	1	2	5	7	4	3	4	3	5	4	1	4	4	4	3	4	3
368	27	1	2	1	1	2	4	2	2	600	1	2	2	4	2	2	5	3	4	4	3	4	2	1	3	1	2	2	2	1	1	1	2	1	5	7	3	4	4	4	5	4	1	4	3	3	4	4	4
78	34	1	2	1	1	2	4	2	2	1500	1	1	2	1	2	2	4	2	4	2	4	4	1	3	4	1	2	2	1	1	1	2	1	2	7	7	3	3	3	2	5	4	4	4	4	3	3	3	2
78	34	1	2	1	1	2	4	2	2	600	1	1	2	1	2	2	4	2	4	2	4	4	1	3	4	1	2	2	1	1	1	2	1	2	7	7	3	3	3	2	5	4	4	4	4	3	3	3	2
148	21	2	1	2	2	2	2	3	1	900	1	1	2	1	2	2	5	4	5	3	4	5	1	1	2	2	2	1	2	1	2	1	1	2	#NULL!	7	3	4	4	3	4	3	4	#NULL!	4	3	5	7	3
148	21	2	1	2	2	2	2	3	1	500	1	1	2	1	2	2	5	4	5	3	4	5	1	1	2	2	2	1	2	1	2	1	1	2	#NULL!	7	3	4	4	3	4	3	4	#NULL!	4	3	5	7	3
259	42	1	2	2	3	1	4	2	2	3600	1	2	1	2	2	2	4	2	4	3	4	4	2	4	3	1	2	2	1	2	2	1	1	2	6	6	4	4	4	2	4	3	1	3	3	4	4	4	2
259	42	1	2	2	3	1	4	2	2	3600	1	2	1	2	2	2	4	2	4	3	4	4	2	4	3	1	2	2	1	2	2	1	1	2	6	6	4	4	4	2	4	3	1	3	3	4	4	4	2
593	18	2	2	1	1	1	1	1	1	1500	1	2	1	2	1	1	3	4	4	3	3	3	4	4	4	1	1	2	1	1	1	1	2	2	6	6	2	4	4	3	3	3	4	3	3	2	4	7	3
284	25	2	2	1	2	3	4	2	2	3941	1	1	1	1	2	2	5	1	4	4	5	4	1	3	3	1	2	2	1	2	2	1	2	2	7	6	4	3	4	2	4	3	1	4	3	4	3	4	2
271	30	1	2	1	1	2	3	3	2	3000	1	1	1	4	1	2	5	2	4	4	4	4	1	2	2	1	1	2	2	2	2	1	2	2	6	6	4	4	4	3	4	2	1	3	3	4	4	4	3
271	30	1	2	1	1	2	3	3	2	990	1	1	1	4	1	2	5	2	4	4	4	4	1	2	2	1	1	2	2	2	2	1	2	2	6	6	4	4	4	3	4	2	1	3	3	4	4	4	3
63	41	2	2	1	2	2	4	2	2	930	1	1	2	1	2	2	4	2	3	2	1	5	4	2	2	1	2	2	1	1	2	1	2	2	6	6	3	4	3	4	6	4	2	4	3	3	4	3	4
63	41	1	2	1	2	2	4	2	2	930	1	1	2	1	2	2	4	2	3	2	1	5	4	2	2	1	2	2	1	1	2	1	2	2	6	6	3	4	3	4	6	4	2	4	3	3	4	3	4
93	39	2	2	2	5	3	3	1	1	1000	1	1	1	2	2	1	1	2	3	1	2	1	2	1	2	1	1	2	2	1	1	2	2	2	3	7	3	4	3	4	6	4	3	3	4	3	4	3	4
93	39	2	2	2	5	3	3	1	1	1000	1	1	1	2	2	1	1	2	3	1	2	1	2	1	2	1	1	2	2	1	1	2	2	2	3	7	3	4	3	4	6	4	3	3	4	3	4	3	4
189	29	2	2	1	4	2	4	2	2	3000	1	2	2	1	2	2	5	1	1	2	2	2	5	2	2	2	1	2	2	2	1	1	2	1	2	7	3	4	3	3	7	4	3	2	3	3	4	6	3
189	29	2	2	1	4	2	4	2	2	3000	1	2	2	1	2	2	5	1	1	2	2	2	5	2	2	2	1	2	2	2	1	1	2	1	2	7	3	4	3	3	7	4	3	2	3	3	4	6	3
241	45	2	2	2	4	3	2	1	2	1000	1	1	1	2	2	2	5	2	4	3	4	5	1	1	1	1	2	2	2	2	2	1	1	2	3	7	4	4	4	3	5	3	1	3	3	4	4	4	3
241	45	2	2	2	4	3	2	1	2	1000	1	1	2	2	2	2	5	2	4	3	4	5	1	1	1	1	2	2	2	2	2	1	1	2	3	7	4	4	4	3	5	3	1	3	3	4	4	4	3
221	25	2	2	1	2	2	4	2	2	600	1	1	1	2	2	2	2	2	2	2	4	4	1	2	2	1	2	2	2	1	2	2	1	2	6	7	4	3	4	3	3	3	1	4	4	4	3	4	3
126	43	1	2	2	1	1	1	4	2	5050	1	1	2	1	2	2	5	3	4	3	5	4	1	1	1	1	1	2	2	1	2	1	2	2	3	7	3	4	3	3	5	3	3	3	4	3	4	6	3
126	43	1	2	2	1	1	1	4	2	5050	1	1	2	1	2	2	5	3	4	3	5	4	1	1	1	1	1	2	2	1	2	1	2	2	3	7	3	4	3	3	5	3	3	3	4	3	4	6	3
160	54	1	2	1	5	2	4	3	2	900	1	1	2	1	2	2	5	3	4	2	2	5	3	1	1	1	1	2	2	2	2	2	1	1	6	6	4	4	4	3	3	2	4	3	3	4	4	4	3
160	54	1	2	1	5	2	4	3	2	600	1	1	2	1	2	2	5	3	4	2	2	5	3	1	1	1	1	2	2	2	2	2	1	1	6	6	4	4	4	3	3	2	4	3	3	4	4	4	3
351	26	2	2	1	2	1	4	2	2	930	1	2	2	2	2	2	5	2	4	3	4	4	3	5	4	1	1	1	2	2	1	1	1	2	5	7	4	4	4	3	5	4	1	4	4	4	4	4	3
94	18	1	2	1	4	2	3	3	2	900	1	1	2	1	1	2	5	2	4	2	4	4	3	3	2	1	1	2	1	1	2	2	1	1	7	7	3	3	4	3	5	4	2	3	4	3	3	4	3
94	18	2	2	1	4	2	3	3	2	900	1	1	2	1	1	2	5	2	4	2	4	4	3	3	2	1	1	2	1	1	2	2	1	1	7	7	3	3	4	3	5	4	2	3	4	3	3	4	3
631	29	1	3	1	5	2	4	2	1	900	1	1	2	1	1	1	4	2	4	4	4	4	2	2	2	1	2	2	2	2	2	1	1	2	5	7	4	4	4	3	6	4	2	3	3	4	4	4	3
599	29	1	2	1	3	2	3	4	1	600	1	2	2	1	1	1	4	4	4	4	4	4	4	4	4	1	2	2	1	1	1	1	2	1	3	7	4	2	4	4	5	4	3	3	3	4	2	5	4
582	33	2	2	2	1	2	3	3	1	2500	1	2	2	2	1	1	5	5	4	4	4	3	5	4	4	2	1	1	1	1	1	1	1	2	5	2	4	4	4	3	5	4	4	2	2	4	4	7	3
87	35	2	2	1	2	3	4	2	2	1500	1	1	2	1	1	2	5	1	4	2	4	4	4	2	2	1	2	2	2	2	2	1	2	2	6	6	4	2	4	3	3	4	4	4	3	4	2	5	3
87	35	2	2	1	2	3	4	2	2	600	1	1	2	1	1	2	5	1	4	2	4	4	4	2	2	1	2	2	2	2	2	1	2	2	6	6	4	2	4	3	3	4	4	4	3	4	2	5	3
600	29	2	1	1	2	2	3	2	1	500	1	2	2	1	1	1	4	4	4	4	4	4	4	4	4	2	1	1	1	1	1	1	2	2	#NULL!	6	4	4	3	4	6	4	3	#NULL!	3	4	5	6	4
284	25	2	2	1	2	3	4	2	2	3941	1	1	1	1	2	2	5	1	4	4	5	4	1	3	3	1	2	2	1	2	2	1	2	2	7	6	4	3	4	2	4	3	1	4	3	4	3	5	2
334	33	2	2	2	2	1	3	3	2	990	1	2	1	1	2	2	5	3	4	4	4	4	2	3	4	1	2	2	2	1	2	1	1	2	4	7	4	3	4	3	6	3	1	4	3	4	3	4	3
504	28	2	2	1	2	1	4	1	1	2000	1	1	1	1	1	1	4	3	4	4	5	5	4	5	5	1	1	1	1	1	1	1	1	1	5	7	4	3	4	3	3	3	3	4	3	4	3	4	3
292	28	1	3	2	5	2	2	5	2	900	1	1	2	2	2	2	4	2	4	4	2	4	2	2	5	1	2	2	2	1	2	1	2	2	4	7	4	3	3	3	4	3	3	4	4	4	3	4	3
477	48	1	2	1	4	2	2	2	1	1000	1	1	2	2	1	2	5	2	1	2	5	4	2	1	1	1	1	2	2	2	2	1	1	2	3	7	4	4	4	4	5	4	2	3	4	4	4	4	4
182	21	2	2	1	4	2	4	2	2	1000	1	2	2	1	2	2	5	2	2	1	1	4	2	2	2	1	2	2	2	1	2	1	2	2	6	7	3	4	3	4	6	4	2	3	4	3	4	3	4
182	21	2	2	1	4	2	4	2	2	1000	1	2	2	1	2	2	5	2	2	1	1	4	2	2	2	1	2	2	2	1	2	1	2	2	6	7	3	4	3	4	6	4	2	3	4	3	4	3	4
528	27	2	2	1	2	2	4	1	2	3000	1	2	2	1	2	1	4	1	3	4	4	3	2	2	1	1	2	2	2	2	2	1	1	2	5	7	4	3	4	3	5	4	2	4	4	4	3	4	3
468	23	2	2	1	1	1	2	1	1	1000	1	1	1	2	1	2	3	3	3	3	3	3	3	3	3	1	1	2	2	2	1	2	1	1	6	7	4	4	4	3	3	4	3	3	4	4	4	4	3
99	45	1	2	2	2	1	1	1	2	1500	1	1	2	1	1	2	4	4	5	4	5	1	1	1	1	1	1	2	2	1	1	2	1	1	7	7	3	4	4	3	3	4	3	4	4	3	4	4	3
99	45	1	2	2	2	1	1	1	2	500	1	1	2	1	1	2	4	4	5	4	5	1	1	1	1	1	1	2	2	1	1	2	1	1	7	7	3	4	4	3	3	4	3	4	4	3	4	4	3
478	50	2	2	1	2	2	1	1	2	3000	1	1	2	1	1	2	5	1	2	2	5	4	1	1	1	1	2	2	2	2	2	1	1	1	1	7	4	4	4	4	5	3	4	1	3	4	4	7	4
551	38	2	3	1	5	2	4	2	2	5200	1	1	2	1	1	2	5	4	3	5	2	2	1	3	1	2	1	2	1	1	1	1	1	1	4	7	3	4	4	4	4	3	1	4	3	3	4	4	4
440	24	2	2	1	4	2	4	2	2	1000	1	2	2	2	2	2	4	2	4	2	4	5	2	1	2	1	2	2	2	2	2	1	1	2	7	3	4	3	3	2	7	3	4	3	3	4	3	3	2
131	53	1	2	2	4	2	2	4	2	5050	1	1	1	1	1	2	4	1	4	1	4	4	1	1	1	1	2	2	2	2	2	1	1	2	6	6	3	4	3	3	6	3	3	3	3	3	4	3	3
173	37	2	2	2	1	1	2	2	2	990	1	1	1	1	1	2	4	1	4	1	4	4	1	1	1	1	2	2	2	2	2	1	1	2	3	7	3	4	3	2	7	3	4	3	3	3	4	6	2
173	37	2	2	2	1	1	2	2	2	990	1	1	1	1	1	2	4	1	4	1	4	4	1	1	1	1	2	2	2	2	2	1	1	2	3	7	3	4	3	2	7	3	4	3	3	3	4	6	2
479	33	1	4	1	1	3	4	2	2	600	1	1	1	1	1	1	5	2	3	3	5	5	2	1	2	1	1	2	2	2	2	1	1	2	3	7	4	4	4	4	4	4	3	3	3	4	4	4	4
620	41	2	2	1	2	2	3	1	1	1500	1	2	1	1	1	1	4	3	4	4	4	4	3	3	3	1	1	1	2	2	2	2	1	1	6	6	4	4	3	3	6	4	3	3	3	4	4	3	3
348	24	2	2	1	2	1	4	2	2	600	1	2	2	1	2	2	4	2	5	2	5	5	2	2	2	1	2	2	2	1	1	2	1	2	4	7	4	3	4	3	5	4	3	4	3	4	3	4	3
104	51	1	2	2	1	1	1	4	2	900	1	1	1	1	2	2	5	4	5	3	4	5	1	1	1	2	1	1	2	1	2	2	2	2	3	7	2	4	3	3	6	4	4	3	4	2	4	6	3
104	51	1	2	2	1	1	1	4	2	990	1	1	1	1	2	2	5	4	5	3	4	5	1	1	1	2	1	1	2	1	2	2	2	2	3	7	2	4	3	3	6	4	4	3	4	2	4	6	3
611	31	2	2	1	2	2	3	1	1	1500	1	2	1	1	1	1	4	4	3	3	4	4	4	4	4	1	1	1	1	1	1	1	2	2	5	7	4	3	4	3	5	3	2	3	3	4	3	4	3
634	32	2	2	1	1	2	4	1	1	1500	1	1	1	2	1	2	4	4	4	4	4	4	4	4	4	1	2	2	1	1	1	1	1	2	5	7	4	3	4	3	3	3	3	4	4	4	3	4	3
319	24	2	2	2	4	2	4	2	2	3934	1	2	1	4	2	2	4	2	4	4	4	5	2	2	4	1	2	2	2	1	1	1	1	2	3	7	3	3	3	3	7	3	4	3	3	3	3	3	3
202	40	1	2	1	4	2	3	2	2	3598	1	2	1	1	1	2	4	1	5	4	4	4	2	2	2	1	2	2	1	1	2	2	1	1	7	6	4	3	3	3	7	3	2	4	3	4	3	3	3
202	40	1	2	1	4	2	3	2	2	3598	1	2	1	1	1	2	4	1	5	4	4	4	2	2	2	1	2	2	1	1	2	2	1	1	7	6	4	3	3	3	7	3	2	4	3	4	3	3	3
54	26	2	2	2	2	2	4	2	2	4000	1	1	1	2	2	2	4	1	1	5	5	1	5	5	1	1	1	2	2	2	1	2	1	1	2	7	3	4	3	3	7	3	4	2	3	3	4	6	3
54	26	2	2	2	2	2	4	2	2	3158	1	1	1	2	2	2	4	1	1	5	5	1	5	5	1	1	1	2	2	2	1	2	1	1	2	7	3	4	3	3	7	3	4	2	3	3	4	6	3
659	28	2	2	1	2	1	4	2	2	4600	1	1	1	1	2	2	4	4	3	3	4	3	2	3	4	1	1	1	1	2	1	1	1	1	7	6	3	4	4	4	2	2	3	3	3	3	4	7	4
92	28	2	2	1	5	1	3	1	2	2000	1	1	2	1	2	2	4	4	1	4	2	4	5	1	1	1	1	2	2	2	1	2	2	2	7	6	4	4	4	3	3	4	4	3	3	4	4	4	3
92	28	2	2	1	5	1	3	1	2	2000	1	1	2	1	2	2	4	4	1	4	2	4	5	1	1	1	1	2	2	2	1	2	2	2	7	6	4	4	4	3	3	4	4	3	3	4	4	4	3
195	38	2	2	2	2	1	2	4	2	990	1	1	1	1	1	2	4	1	1	1	4	4	1	1	1	1	2	2	2	1	2	1	2	2	2	7	4	4	3	3	7	4	2	2	4	4	4	6	3
195	38	2	2	2	2	1	2	4	2	990	1	1	1	1	1	2	4	1	1	1	4	4	1	1	1	1	2	2	2	1	2	1	2	2	2	7	4	4	3	3	7	4	2	2	4	4	4	6	3
194	37	2	2	2	5	1	3	2	2	990	1	2	1	1	1	2	4	2	2	2	5	5	1	2	2	1	2	2	2	1	2	1	2	2	6	7	3	4	3	1	6	4	4	2	4	3	4	6	1
194	37	2	2	2	5	1	3	2	2	990	1	2	1	1	1	2	4	2	2	2	5	5	1	2	2	1	2	2	2	1	2	1	2	2	6	7	3	4	3	1	6	4	4	2	4	3	4	6	1
152	30	2	3	2	2	1	2	4	2	5050	1	2	2	1	1	2	2	5	1	1	2	4	5	1	1	1	1	2	2	2	1	2	1	2	7	3	3	4	3	3	7	4	4	2	3	3	4	6	3
152	30	2	3	2	2	1	2	4	2	990	1	2	2	1	1	2	2	5	1	1	2	4	5	1	1	1	1	2	2	2	1	2	1	2	7	3	3	4	3	3	7	4	4	2	3	3	4	6	3
188	39	1	2	1	2	1	4	2	2	4500	1	2	1	1	2	2	4	1	1	2	2	5	1	2	2	1	2	2	2	1	2	1	2	2	6	7	3	4	2	1	6	4	4	3	4	3	4	5	1
204	36	1	2	1	4	2	3	2	2	780	1	2	1	1	1	2	2	2	5	5	5	5	2	5	2	1	2	2	1	1	2	2	2	1	7	7	3	3	4	4	6	4	1	4	4	3	3	4	4
204	36	1	2	1	4	2	3	2	2	780	1	2	1	1	1	2	2	2	5	5	5	5	2	5	2	1	2	2	1	1	2	2	2	1	7	7	3	3	4	4	6	4	1	4	4	3	3	4	4
209	48	2	2	1	5	3	2	1	2	2500	1	1	1	1	2	2	3	2	5	3	4	5	2	2	2	1	2	2	2	2	2	2	1	2	6	7	4	4	4	3	5	4	2	3	4	4	4	4	3
209	48	2	2	1	5	3	2	1	2	2500	1	1	2	1	2	2	3	2	5	3	4	5	2	2	2	1	2	2	2	2	2	2	1	2	6	7	4	4	4	3	5	4	2	3	4	4	4	4	3
288	55	2	2	2	5	2	2	1	2	930	1	1	1	1	2	2	5	2	2	3	4	4	2	2	4	1	2	2	2	1	2	1	1	2	6	6	4	4	4	3	5	4	3	3	3	4	4	4	3
288	55	2	2	2	5	2	2	1	2	590	1	1	1	1	2	2	5	2	2	3	4	4	2	2	4	1	2	2	2	1	2	1	1	2	6	6	4	4	4	3	5	4	3	3	3	4	4	4	3
270	41	1	4	2	4	2	2	3	2	600	1	1	2	2	1	2	5	2	4	4	4	4	2	4	3	2	2	1	1	1	2	2	1	1	5	7	3	4	4	4	6	4	3	3	3	3	4	4	4
270	41	1	4	2	4	2	2	3	2	600	1	1	2	2	1	2	5	2	4	4	4	4	2	4	3	2	2	1	1	1	2	2	1	1	5	7	3	4	4	4	6	4	3	3	3	3	4	4	4
517	30	2	3	1	2	1	4	2	2	600	1	1	2	2	1	2	4	1	5	4	5	5	4	4	4	1	2	1	1	1	1	1	1	1	4	7	4	2	4	4	4	4	3	4	4	4	2	5	4
629	26	1	2	1	2	2	4	2	2	5050	1	1	1	3	1	1	5	5	5	4	5	5	1	1	1	1	1	1	2	1	2	1	2	2	4	7	3	3	3	4	7	4	4	4	4	3	3	3	4
149	42	1	2	2	2	2	2	4	2	990	1	1	1	2	2	2	5	4	4	3	4	4	2	3	2	1	1	1	2	2	2	1	1	1	7	6	2	4	4	3	5	3	3	3	3	2	4	7	3
245	35	1	2	2	2	3	2	3	2	5000	1	1	2	2	1	2	5	2	4	3	4	5	2	5	2	1	2	2	1	1	2	1	1	2	4	7	4	3	4	3	5	3	2	4	4	4	3	4	3
245	35	1	2	2	2	3	2	3	2	600	1	1	2	2	1	2	5	2	4	3	4	5	2	5	2	1	2	2	1	1	2	1	1	2	4	7	4	3	4	3	5	3	2	4	4	4	3	4	3
98	29	1	2	1	1	1	1	2	2	3000	1	1	2	1	1	2	4	4	2	4	5	1	2	1	1	1	1	2	2	1	1	1	2	1	6	7	1	4	3	4	5	4	4	3	4	1	4	6	4
240	35	2	2	2	5	2	2	1	2	1500	1	1	2	2	2	2	3	2	4	3	5	5	1	1	1	1	2	2	2	2	2	2	1	2	5	7	4	4	4	3	5	3	2	3	3	4	4	4	3
240	35	2	2	2	5	2	2	1	2	500	1	1	2	2	2	2	3	2	4	3	5	5	1	1	1	1	2	2	2	2	2	2	1	2	5	7	4	4	4	3	5	3	2	3	3	4	4	4	3
221	25	2	2	1	2	2	4	2	2	600	1	1	1	2	2	2	2	2	2	2	4	4	1	2	2	1	2	2	2	1	2	2	1	2	6	7	4	3	4	3	6	3	1	4	4	4	3	4	3
381	25	1	2	1	5	2	4	2	2	3934	1	2	1	2	2	2	4	4	4	4	4	4	4	1	4	1	1	2	2	1	1	1	2	1	6	7	4	4	4	4	5	4	1	4	4	4	4	4	4
264	45	2	2	2	4	1	1	1	2	500	1	1	1	2	2	2	4	2	4	2	4	5	2	5	4	1	2	2	1	1	2	1	1	2	6	7	4	4	4	3	5	4	2	4	4	4	4	4	3
264	45	2	2	2	4	1	1	1	2	500	1	1	1	2	2	2	4	2	4	2	4	5	2	5	4	1	2	2	1	1	2	1	1	2	6	7	4	4	4	3	5	4	2	4	4	4	4	4	3
618	33	2	2	1	2	2	3	2	1	900	1	1	2	1	1	1	4	3	4	4	4	4	4	4	4	1	2	2	1	1	1	1	2	2	6	6	4	3	4	4	5	4	3	3	3	4	3	4	4
123	43	1	3	2	5	3	1	4	2	990	1	1	1	1	2	2	5	2	5	3	5	4	1	2	1	1	2	2	2	1	1	1	2	2	7	7	3	4	4	3	4	4	3	4	4	3	4	4	3
123	43	1	3	2	5	3	1	4	2	990	1	1	1	1	2	2	5	2	5	3	5	4	1	2	1	1	2	2	2	1	1	1	2	2	7	7	3	4	4	3	4	4	3	4	4	3	4	4	3
405	25	1	2	1	5	2	4	3	2	2000	1	2	1	4	1	2	5	5	5	4	4	5	2	3	5	1	1	2	1	1	1	1	1	2	4	7	4	4	3	3	7	4	4	4	3	4	4	3	3
127	34	2	2	2	5	1	4	2	2	600	1	2	2	1	1	2	2	5	3	4	2	5	5	1	1	2	1	2	2	1	1	2	1	2	2	7	4	4	3	3	7	4	4	2	3	4	4	6	3
127	34	2	2	2	5	1	4	2	2	600	1	2	2	1	1	2	2	5	3	4	2	5	5	1	1	2	1	2	2	1	1	2	1	2	2	7	4	4	3	3	7	4	4	2	3	4	4	6	3
518	43	1	2	1	5	1	4	3	1	1500	1	1	2	2	1	2	2	1	4	4	5	4	4	5	5	1	2	1	1	1	1	1	1	1	3	7	4	4	4	4	5	3	2	3	3	4	4	4	4
622	42	1	2	1	1	1	3	2	1	3158	1	1	1	1	1	1	4	4	3	3	4	4	3	3	3	1	1	1	1	1	1	1	2	1	3	7	4	4	4	3	5	3	4	3	3	4	4	4	3
217	22	1	2	1	2	3	4	3	2	990	1	2	2	2	1	2	4	2	4	4	4	4	2	2	4	1	1	2	2	2	2	1	1	2	7	3	4	3	4	4	5	3	3	4	3	4	3	4	4
217	22	1	2	1	2	3	4	3	2	930	1	2	2	2	1	2	4	2	4	4	4	4	2	2	4	1	1	2	2	2	2	1	1	2	7	3	4	3	4	4	5	3	3	4	3	4	3	4	4
292	28	1	3	2	5	2	2	5	2	500	1	1	2	2	2	2	4	2	4	4	2	4	2	2	5	1	2	2	2	1	2	1	2	2	7	7	4	3	3	3	4	3	3	4	4	4	3	4	3
91	41	2	2	2	1	2	2	1	2	3000	1	1	2	1	2	2	4	4	3	3	4	4	1	1	1	1	1	2	1	1	1	2	2	2	4	7	4	4	4	3	5	4	4	4	3	4	4	4	3
91	41	2	2	2	1	2	2	1	2	3000	1	1	2	1	2	2	4	4	3	3	4	4	1	1	1	1	1	2	1	1	1	2	2	2	4	7	4	4	4	3	5	4	4	4	3	4	4	4	3
206	28	2	2	2	4	2	4	2	2	900	1	2	1	1	2	2	4	1	1	1	4	5	1	2	2	1	2	2	2	1	2	1	1	1	6	7	4	4	3	1	6	4	4	2	4	4	4	6	1
206	28	2	2	2	4	2	4	2	2	600	1	2	1	1	2	2	4	1	1	1	4	5	1	2	2	1	2	2	2	1	2	1	1	1	6	7	4	4	3	1	6	4	4	2	4	4	4	6	1
279	27	2	3	1	5	3	4	2	1	600	1	2	1	2	2	2	2	1	1	2	5	5	1	1	1	1	2	2	2	1	2	2	2	2	5	7	4	4	4	3	4	3	4	3	3	4	4	4	3
279	27	2	3	1	5	3	4	2	1	600	1	2	1	2	2	2	2	1	1	2	5	5	1	1	1	1	2	2	2	1	2	2	2	2	5	7	4	4	4	3	4	3	4	3	3	4	4	4	3
492	36	1	3	1	1	3	4	1	1	3000	1	1	2	1	1	2	3	2	3	3	5	5	1	2	2	1	1	2	2	2	2	1	1	1	5	7	4	3	4	4	4	3	4	3	3	4	3	4	4
494	31	1	2	1	3	2	2	3	2	930	1	1	1	4	1	1	5	2	2	5	5	5	2	2	2	1	1	2	1	2	2	2	1	2	5	7	3	4	3	3	7	4	4	3	3	3	4	6	3
605	39	1	3	1	2	1	4	2	1	930	1	2	1	2	1	1	4	4	4	4	4	4	4	4	4	1	2	2	1	1	1	1	2	2	5	7	4	4	3	4	4	4	2	2	3	4	4	6	4
149	42	1	2	2	2	2	2	4	2	990	1	1	1	2	2	2	5	4	4	3	4	4	2	3	2	1	1	1	2	2	2	1	1	1	7	6	2	4	4	3	5	3	3	3	3	2	4	7	3
616	41	1	2	1	2	2	4	2	1	900	1	1	1	1	1	1	4	4	4	4	4	4	4	4	4	1	2	1	1	1	1	1	2	2	5	7	4	3	4	4	5	3	3	3	3	4	3	4	4
199	30	2	2	2	2	1	4	2	2	3500	1	2	2	1	2	2	4	2	2	2	2	5	2	1	1	1	2	2	2	1	2	1	2	2	6	7	3	4	3	4	6	4	4	3	4	3	4	3	4
199	30	2	2	2	2	1	4	2	2	3500	1	2	2	1	2	2	4	2	2	2	2	5	2	1	1	1	2	2	2	1	2	1	2	2	6	7	3	4	3	4	6	4	4	3	4	3	4	3	4
178	38	1	2	2	2	2	2	4	2	990	1	2	1	1	2	2	5	2	5	3	5	4	1	1	1	1	2	2	2	1	1	1	2	2	7	7	3	4	4	4	3	4	4	4	4	3	4	4	4
178	38	1	2	2	2	2	2	4	2	990	1	2	1	1	2	2	5	2	5	3	5	4	1	1	1	1	2	2	2	1	1	1	2	2	7	7	3	4	4	4	3	4	4	4	4	3	4	4	4
98	29	1	2	1	1	1	1	2	2	3000	1	1	2	1	1	2	4	4	2	4	5	1	2	1	1	1	1	2	2	1	1	1	2	1	6	7	1	4	3	4	6	4	4	3	4	1	4	6	4
187	33	1	2	1	5	2	4	2	2	600	1	2	1	1	2	2	4	5	5	3	3	4	2	2	2	1	2	2	2	1	2	1	2	2	6	7	3	4	3	4	6	4	4	3	4	3	4	3	4
187	33	1	2	1	5	2	4	2	2	600	1	2	1	1	2	2	4	5	5	3	3	4	2	2	2	1	2	2	2	1	2	1	2	2	6	7	3	4	3	4	6	4	4	3	4	3	4	3	4
601	31	1	2	1	3	2	4	4	1	1000	1	2	1	1	1	1	4	3	4	4	4	4	4	4	4	1	1	1	1	1	1	1	2	2	5	7	4	4	3	4	6	3	3	3	3	4	4	3	4
483	44	2	2	1	5	2	1	5	2	930	1	1	2	1	1	2	5	2	1	1	5	5	1	1	2	1	2	2	2	2	2	1	1	1	5	7	4	4	4	4	5	3	3	3	3	4	4	4	4
150	31	2	2	1	4	2	3	1	2	900	1	1	2	2	2	2	5	4	5	3	5	4	1	1	1	1	2	2	2	1	1	2	2	1	7	7	4	3	4	3	5	4	4	3	4	4	3	4	3
150	31	2	2	1	4	2	3	1	2	5050	1	1	2	2	2	2	5	4	5	3	5	4	1	1	1	1	2	2	2	1	1	2	2	1	7	7	4	3	4	3	5	4	4	3	4	4	3	4	3
647	38	1	2	1	2	2	4	3	1	900	1	1	2	1	1	1	4	3	4	4	4	4	3	4	4	1	2	2	1	1	2	1	2	2	6	7	4	3	4	3	5	4	4	4	4	4	3	4	3
621	56	1	2	1	1	1	3	2	1	900	1	2	1	1	2	2	4	3	4	4	4	4	3	3	3	1	1	2	2	2	2	2	1	1	5	7	4	4	4	4	5	3	3	3	3	4	4	4	4
486	47	1	2	1	5	2	2	2	2	930	1	1	2	2	1	2	4	3	4	3	5	4	1	1	1	1	2	2	2	2	2	1	2	2	7	6	4	4	4	4	5	3	3	3	3	4	4	4	4
598	33	2	2	1	2	2	3	1	1	550	1	1	1	2	1	1	5	4	5	4	4	4	4	3	3	1	1	1	1	1	1	1	2	2	5	7	4	4	3	4	6	4	3	2	3	4	4	6	4
375	24	2	2	1	4	2	2	3	2	700	1	2	1	4	2	2	5	4	5	2	4	5	1	1	4	1	2	2	2	1	2	1	1	2	6	7	4	4	4	4	5	3	1	4	4	4	4	4	4
632	36	1	2	1	3	1	4	2	1	930	1	1	1	1	1	1	4	4	4	3	4	4	4	4	4	1	1	2	1	1	1	1	1	2	6	7	4	4	4	4	5	4	4	4	4	4	4	4	4
210	22	2	2	1	5	3	4	2	1	6000	1	2	2	4	1	2	5	2	5	3	5	5	1	1	1	1	2	2	2	1	2	1	2	2	6	7	4	4	4	4	5	4	4	4	4	4	4	4	4
210	22	2	2	1	5	3	4	2	1	5050	1	2	2	4	1	2	5	2	5	3	5	5	1	1	1	1	2	2	2	1	2	1	2	2	6	7	4	4	4	4	5	4	4	4	4	4	4	4	4
383	18	2	1	1	5	2	3	2	2	600	1	2	2	1	2	2	5	2	4	4	4	4	2	2	2	1	2	2	2	1	2	1	1	1	4	5	6	3	3	4	4	5	5	7	6	4	5	6	7
628	26	1	2	1	2	2	4	2	2	4600	1	2	1	3	1	2	5	4	4	4	4	4	1	1	1	1	1	2	2	1	2	1	2	2	4	5	6	3	3	4	4	5	5	7	6	4	5	6	7
244	22	1	1	2	5	3	3	2	2	900	1	1	2	3	2	2	4	2	5	3	4	5	2	2	2	1	2	2	2	2	2	1	1	2	4	5	6	3	3	4	4	5	5	7	6	4	5	6	7
244	22	1	1	2	5	3	3	2	2	4000	1	1	1	3	2	2	4	2	5	3	4	5	2	2	2	1	2	2	2	2	2	1	1	2	4	5	6	3	3	4	4	5	5	7	6	4	5	6	7
471	29	2	1	1	4	2	3	1	1	2000	1	1	1	1	1	2	5	2	3	5	5	5	3	2	1	1	1	1	1	1	1	1	1	1	4	5	6	3	3	4	4	5	5	7	6	4	5	6	7
508	32	1	2	2	2	2	4	2	1	3526	1	1	1	2	1	1	4	3	4	5	5	5	5	4	4	1	1	1	1	1	1	1	1	1	4	5	6	3	3	4	4	5	5	7	6	4	5	6	7
29	24	1	2	1	5	3	3	3	2	4500	1	1	1	2	2	2	5	2	5	2	5	4	2	4	2	1	2	2	1	1	2	1	2	2	4	5	6	3	3	4	4	5	5	7	6	4	5	6	7
29	24	1	2	1	5	3	3	3	2	4500	1	1	2	2	2	2	5	2	5	2	5	4	2	4	2	1	2	2	1	1	2	1	2	2	4	5	6	3	3	4	4	5	5	7	6	4	5	6	7
115	35	1	2	1	4	3	4	2	2	900	1	1	2	1	2	2	4	4	5	4	4	5	1	3	2	1	2	2	2	2	1	2	2	2	4	5	6	3	3	4	4	5	5	7	6	4	5	6	7
115	35	2	2	1	4	3	4	2	2	500	1	1	2	1	2	2	4	4	5	4	4	5	1	3	2	1	2	2	2	2	1	2	2	2	4	5	6	3	3	4	4	5	5	7	6	4	5	6	7
465	27	1	1	1	1	2	2	4	1	990	1	1	2	2	1	2	4	3	4	4	4	4	3	3	3	1	1	2	2	2	2	2	1	1	4	5	6	3	3	4	4	5	5	7	6	4	5	6	7
377	22	2	2	1	5	2	2	1	2	930	1	2	1	5	2	2	5	1	5	4	4	5	1	3	5	1	1	1	2	1	2	1	1	1	4	5	6	3	3	4	4	5	5	7	6	4	5	6	7
482	38	1	1	1	5	2	3	4	2	930	1	1	1	4	1	2	4	1	5	3	5	5	2	1	2	1	1	2	1	1	2	1	2	1	4	5	6	3	3	4	4	5	5	7	6	4	5	6	7
258	18	1	1	1	5	2	3	2	2	5000	1	1	2	2	1	2	4	4	4	2	4	4	2	2	4	1	2	1	2	1	1	1	1	2	4	5	6	3	3	4	4	5	5	7	6	4	5	6	7
258	18	1	1	1	5	2	3	2	2	600	1	1	2	2	1	2	4	4	4	2	4	4	2	2	4	1	2	1	2	1	1	1	1	2	4	5	6	3	3	4	4	5	5	7	6	4	5	6	7
44	21	1	1	1	5	3	3	2	1	1000	1	1	1	2	2	2	5	3	5	3	3	4	5	3	1	1	2	2	1	1	2	1	1	2	4	5	6	3	3	4	4	5	5	7	6	4	5	6	7
484	39	1	2	1	3	2	2	3	2	600	1	1	2	1	2	2	5	4	3	3	5	5	1	2	1	1	2	2	2	2	2	1	1	2	4	5	6	3	3	4	4	5	5	7	6	4	5	6	7
378	18	2	1	2	4	2	3	2	2	600	1	2	2	2	2	2	4	1	5	5	2	5	2	4	5	1	1	2	1	1	2	1	1	1	4	5	6	3	3	4	4	5	5	7	6	4	5	6	7
44	21	1	1	1	5	3	3	2	1	590	1	1	1	2	2	2	5	3	5	3	3	4	5	3	1	1	2	2	1	1	2	1	1	2	4	5	6	3	3	4	4	5	5	7	6	4	5	6	7
597	28	2	1	1	1	2	3	1	1	780	1	2	1	1	1	1	4	4	4	4	4	4	4	4	4	1	2	1	1	1	1	1	2	1	4	5	6	3	3	4	4	5	5	7	6	4	5	6	7
639	21	2	2	1	1	1	4	1	1	930	1	1	1	1	2	2	4	2	4	4	4	4	2	4	4	1	1	1	1	1	2	1	2	2	4	5	6	3	3	4	4	5	5	7	6	4	5	6	7
445	26	1	1	1	2	2	4	3	2	4000	1	2	1	1	1	2	5	3	4	4	4	4	2	2	2	1	2	2	1	1	1	1	1	2	4	5	6	3	3	4	4	5	5	7	6	4	5	6	7
644	26	2	1	1	2	1	4	2	2	4500	1	1	2	2	1	2	4	4	4	3	4	4	4	4	4	1	2	2	1	1	1	1	2	1	4	5	6	3	3	4	4	5	5	7	6	4	5	6	7
399	20	1	1	1	2	2	4	2	2	990	1	2	1	1	1	2	4	3	4	2	5	5	2	2	1	1	2	2	1	1	2	1	1	2	4	5	6	3	3	4	4	5	5	7	6	4	5	6	7
344	27	1	2	1	2	1	4	2	2	600	1	2	2	1	1	2	5	4	5	4	4	5	3	3	1	1	2	2	1	1	1	1	2	2	4	5	6	3	3	4	4	5	5	7	6	4	5	6	7
364	25	2	1	1	5	2	4	2	2	3934	1	2	1	2	2	2	5	3	4	4	4	4	3	1	5	1	1	1	2	1	1	1	1	2	4	5	6	3	3	4	4	5	5	7	6	4	5	6	7
[truncated: 31 more columns]
